# Supplementary material for: Sentence contexts and cloze probabilities for Brazilian Portuguese children and adolescents
Source: PLoS One. 2020 Jul 30;15(7):e0236388. doi: 10.1371/journal.pone.0236388 (PMC7392299; doi:10.1371/journal.pone.0236388)
Supplement: S1 Dataset — (CSV) [file pone.0236388.s001.csv]

,"Participant","Gender","Age","Sentence1","Sentence2","Sentence3","Sentence4","Sentence5","Sentence6","Sentence7","Sentence8","Sentence9","Sentence10","Sentence11","Sentence12","Sentence13","Sentence14","Sentence15","Sentence16","Sentence17","Sentence18","Sentence19","Sentence20","Sentence21","Sentence22","Sentence23","Sentence24","Sentence25","Sentence26","Sentence27","Sentence28","Sentence29","…
1,8,"M",7,1,1,1,1,1,1,1,1,1,0,1,1,1,1,0,0,1,1,1,1,0,1,1,1,0,0,1,1,0,1,1,1,0,1,1,1,1,1,1,1,1,1,1,0,0,1,1,0,1,0,1,0,0,1,1,1,1,1,0,1,0,1,1,1,0,0,1,0,0,1,1,1,1,0,0,1,1,1,1,1,1,1,0,1,1,1,1,1,1,1,1,0,1,1,1,1,1,1,1,0
2,9,"M",7,1,0,1,1,1,0,1,1,1,0,1,0,1,1,1,1,1,1,1,1,1,1,1,1,1,0,1,1,0,1,0,1,0,1,1,0,1,1,1,1,0,1,1,1,0,1,1,0,1,0,0,1,0,0,0,1,1,0,1,1,0,1,0,0,0,0,1,1,0,1,0,0,1,1,0,1,1,1,1,1,1,0,0,0,1,1,1,1,1,0,1,0,1,1,0,1,0,1,1,1
3,10,"F",7,1,1,1,1,0,1,1,1,1,0,1,0,1,1,0,1,1,0,1,1,1,1,1,1,1,0,1,1,1,1,0,1,0,1,1,0,1,0,1,1,0,1,1,0,0,0,1,0,1,0,1,0,1,1,1,1,1,0,1,1,0,1,0,0,1,0,1,0,0,0,1,0,1,0,0,1,1,1,1,1,1,1,0,1,1,1,1,1,1,1,1,0,0,1,1,1,1,1,1,0
4,11,"M",7,1,1,1,1,1,1,1,1,1,1,1,1,1,1,0,1,1,1,1,1,1,0,0,1,1,1,1,1,1,1,0,0,1,0,1,0,1,1,1,1,1,0,1,0,0,0,1,0,0,0,1,0,1,1,0,0,1,0,0,0,0,0,1,0,0,1,1,1,0,1,0,1,0,1,0,1,1,1,1,1,1,1,1,0,1,0,1,0,1,0,1,1,1,1,0,0,1,1,1,1
5,12,"M",7,1,1,1,1,1,1,1,1,1,0,1,1,1,1,1,0,1,1,1,1,1,1,1,1,1,1,1,1,0,1,1,1,1,0,1,0,1,1,1,1,1,1,0,1,1,1,1,0,1,1,1,0,0,1,1,1,1,0,0,0,1,0,1,1,1,0,1,1,0,1,0,0,0,0,1,1,1,1,0,1,1,1,1,1,1,1,1,1,1,1,1,1,1,1,0,1,0,1,1,1
6,13,"M",7,1,1,1,1,1,1,1,1,1,1,1,1,1,1,0,1,1,1,1,1,1,1,1,1,1,1,1,1,1,1,0,1,1,1,1,0,1,1,1,1,0,0,1,0,0,0,1,0,1,0,1,0,1,1,1,1,1,1,0,0,0,1,1,1,0,1,1,1,0,1,1,0,1,1,1,1,1,1,0,1,1,1,1,1,1,0,1,1,1,1,1,0,1,1,0,1,0,1,1,0
7,14,"M",7,1,1,1,1,0,1,1,1,1,0,1,1,1,1,1,1,1,1,1,1,1,0,1,1,0,1,1,1,0,1,0,1,0,1,1,0,1,1,1,1,0,0,0,1,0,1,1,0,1,0,1,0,1,0,0,1,1,0,0,0,0,0,1,1,0,0,1,0,0,1,0,0,0,0,0,1,1,0,1,1,1,1,0,1,1,1,1,1,1,0,0,0,1,1,0,1,0,1,1,0
8,15,"F",7,1,1,1,1,1,1,1,1,1,1,1,1,0,1,0,1,1,1,1,1,1,0,1,1,1,1,1,1,0,1,1,0,0,0,1,0,1,1,1,1,1,0,1,0,0,0,1,0,1,0,1,1,1,1,1,1,1,0,0,1,0,0,0,0,1,0,1,0,0,0,1,0,0,1,0,1,1,1,1,1,1,1,0,0,1,1,1,1,1,1,0,0,1,1,0,1,0,1,1,0
9,16,"F",7,1,1,1,0,1,1,1,1,1,1,1,0,0,1,1,1,0,1,1,1,1,0,0,1,1,0,1,1,0,1,1,1,0,0,1,0,1,0,0,0,0,0,1,0,0,1,1,0,1,0,0,0,1,0,1,1,0,0,1,0,0,1,0,0,0,1,1,0,0,0,0,1,0,0,0,0,1,1,0,1,0,1,0,1,1,0,0,1,1,1,1,0,0,1,0,1,0,1,1,0
10,17,"F",7,1,1,1,1,1,1,1,1,1,1,1,1,1,1,1,1,1,1,1,1,1,1,1,1,1,1,1,1,0,1,0,0,1,1,1,1,1,1,1,0,0,0,1,1,1,0,1,0,1,0,1,1,1,0,1,1,1,1,0,0,0,1,1,1,1,1,1,0,0,1,0,0,0,0,0,1,1,0,1,1,1,1,1,1,1,1,1,0,1,1,0,0,1,1,1,1,1,1,1,0
11,18,"F",7,1,1,1,1,1,1,1,1,1,0,1,1,0,1,1,1,1,1,1,1,1,1,1,1,0,0,1,1,0,1,0,0,0,0,1,0,1,1,1,1,0,0,0,0,1,1,1,0,1,0,0,0,0,1,1,1,0,0,0,1,0,0,0,0,0,1,1,0,0,1,0,0,1,0,0,1,1,0,1,1,1,1,0,0,1,1,1,1,1,1,0,0,1,1,0,1,0,1,1,0
12,19,"M",7,1,1,1,1,0,1,1,1,1,1,1,1,1,1,1,1,1,1,1,1,1,1,1,1,1,0,1,0,0,1,0,0,1,0,1,0,1,1,1,1,0,0,1,1,1,0,1,0,1,0,0,0,0,0,1,1,0,0,0,1,0,0,0,1,0,0,0,1,0,0,0,1,0,0,0,1,1,0,0,1,1,1,0,0,1,1,1,1,1,1,0,1,1,1,0,1,0,1,1,1
13,20,"F",7,1,1,1,1,1,1,1,1,1,1,1,1,0,1,1,1,1,1,1,1,1,0,1,1,1,1,1,1,0,1,0,0,0,1,1,1,1,1,1,1,0,0,0,1,1,0,1,0,0,0,1,1,1,0,1,1,1,1,1,1,0,1,1,1,0,1,1,1,0,1,0,1,0,0,1,1,1,1,1,1,1,1,1,0,1,1,1,0,1,1,1,1,1,1,1,0,1,1,1,0
14,21,"M",7,1,1,1,0,1,1,1,1,1,0,1,0,1,1,0,1,1,0,1,1,1,1,0,1,1,1,1,1,1,1,0,0,1,1,1,0,1,1,1,1,1,1,1,0,1,0,1,0,1,0,1,0,0,0,1,1,1,1,0,0,0,1,1,1,0,1,1,1,0,0,0,1,0,0,1,1,1,0,1,1,1,1,1,0,1,1,1,1,1,1,1,0,1,1,0,0,0,1,1,1
15,22,"M",7,1,1,1,1,1,1,1,1,1,1,1,1,0,1,1,0,1,1,1,1,1,1,1,1,0,1,1,1,0,1,0,1,0,0,1,0,1,1,1,1,0,1,1,0,1,1,1,0,1,0,1,0,1,1,1,1,0,0,0,0,0,0,0,1,1,0,1,0,0,0,0,0,1,0,1,1,1,1,0,1,1,0,1,0,1,1,1,1,1,0,1,1,0,1,1,1,0,1,1,0
16,23,"F",7,1,1,1,1,1,1,1,1,1,1,1,1,1,1,1,0,1,1,1,1,1,0,1,1,0,1,1,1,0,1,0,0,0,1,1,1,1,1,0,1,0,0,1,0,1,1,1,0,1,0,1,0,1,1,1,1,1,0,0,0,0,0,1,1,0,0,1,1,0,0,0,1,1,0,1,1,1,1,0,1,1,1,0,0,1,0,1,1,1,1,0,0,1,1,0,1,0,1,1,1
17,24,"F",7,1,1,1,1,1,1,1,1,1,1,1,1,1,1,0,0,1,1,1,1,1,1,1,1,0,0,0,1,1,1,0,1,0,1,1,0,1,1,1,1,0,0,1,1,1,1,1,0,1,0,1,0,0,0,0,1,1,1,0,1,0,0,1,1,0,1,1,1,0,0,0,0,0,0,1,1,1,1,1,1,1,1,0,1,1,1,1,0,1,1,1,0,1,1,0,0,1,1,1,0
18,25,"F",7,1,1,1,1,0,1,1,1,1,0,1,1,1,1,1,1,1,1,0,1,1,1,1,1,1,1,1,1,1,1,0,0,1,1,1,1,1,0,1,1,1,1,1,0,1,0,1,0,1,0,0,0,1,0,1,1,1,1,0,0,0,1,1,1,0,1,1,1,0,1,0,1,0,0,0,1,1,1,1,1,1,0,0,1,0,1,1,1,1,0,1,0,0,1,0,1,1,1,1,0
19,26,"F",7,1,1,1,1,1,1,1,1,1,0,1,1,1,1,1,1,1,1,1,1,1,1,1,1,1,0,1,0,1,1,0,0,0,1,1,0,1,1,1,1,1,1,0,1,0,0,1,0,1,0,0,0,1,1,1,1,1,0,1,1,0,1,1,1,0,0,1,0,0,0,0,1,0,0,1,0,1,1,1,1,1,0,0,1,1,1,1,1,1,1,1,0,1,1,1,1,0,1,1,0
20,27,"M",7,1,1,1,1,1,1,1,1,1,1,1,1,1,1,1,1,1,1,1,1,1,1,1,1,1,0,1,1,0,1,1,0,0,1,1,1,1,1,1,1,1,0,1,0,1,1,1,0,1,1,1,1,1,1,1,1,1,1,0,0,1,1,1,1,1,0,1,1,0,1,0,0,0,0,1,1,1,0,0,1,1,1,1,0,1,1,1,1,1,1,1,1,1,1,0,0,0,1,1,1
21,28,"M",7,1,1,1,1,1,1,1,1,1,1,1,1,1,1,1,1,1,1,1,1,1,1,1,1,1,0,1,1,0,1,1,1,0,0,1,1,1,1,1,1,1,1,1,1,1,1,1,0,1,1,1,1,1,1,1,1,1,1,0,0,1,1,1,1,1,0,1,1,0,1,0,1,0,0,1,1,1,0,0,1,1,1,0,1,1,1,1,1,1,1,0,1,1,1,1,1,1,1,1,1
22,29,"F",7,1,1,1,1,1,1,1,1,1,1,1,1,1,1,1,1,1,1,1,1,1,1,1,1,1,0,1,1,1,1,1,1,0,0,1,1,1,1,1,1,1,0,1,0,1,1,1,0,1,1,1,1,1,1,1,1,1,1,0,0,1,1,1,1,1,0,1,1,0,1,0,0,0,0,1,1,1,1,0,1,1,1,0,1,1,1,1,1,1,1,1,1,1,0,1,1,1,1,1,1
23,30,"F",7,1,1,1,1,1,1,1,1,1,1,1,1,1,1,1,1,0,1,1,1,1,1,1,1,1,0,1,1,0,1,1,1,0,1,1,1,1,1,1,1,1,1,1,0,1,1,1,0,1,1,1,1,1,1,1,1,1,1,0,0,1,1,1,1,1,0,1,1,0,1,0,1,0,0,1,1,1,1,0,1,1,1,0,1,1,1,1,1,1,0,1,1,1,1,0,0,1,1,1,1
24,31,"F",7,1,1,1,1,1,1,1,1,1,1,1,1,1,1,1,1,1,1,1,1,1,1,1,1,1,0,1,1,1,1,1,0,0,1,1,1,1,1,1,1,1,1,1,0,1,1,1,0,1,1,1,1,1,1,1,1,1,1,0,0,1,1,1,1,1,0,1,1,0,1,0,0,1,0,1,1,1,1,0,1,1,1,0,1,1,1,1,1,0,1,0,1,1,1,0,1,1,1,1,1
25,32,"F",7,1,1,1,1,1,1,1,1,1,1,1,1,1,0,1,0,1,1,1,1,1,1,1,1,1,0,1,1,0,1,1,1,0,1,1,1,1,1,1,1,1,1,1,0,1,1,1,0,1,0,1,1,1,1,1,1,1,1,0,0,1,1,1,1,1,0,1,1,0,1,0,0,0,1,0,1,1,1,0,1,1,1,1,1,1,1,1,1,1,1,0,1,0,1,0,0,1,1,1,1
26,33,"M",7,1,1,1,1,1,1,1,1,1,1,1,1,1,1,1,1,1,1,1,1,0,1,1,1,1,0,1,1,1,1,1,1,0,1,1,1,1,1,1,1,1,1,1,1,1,1,1,0,1,0,1,1,1,1,1,1,1,1,0,0,1,1,1,1,1,0,1,1,0,1,0,0,1,0,0,1,1,1,0,1,1,1,0,1,1,1,1,1,1,1,1,1,1,1,0,0,0,1,1,1
27,34,"F",7,1,1,1,1,1,1,1,1,1,1,1,1,1,1,1,1,1,1,1,1,1,1,1,1,1,0,1,1,1,1,1,1,0,1,1,1,1,1,1,1,1,0,1,0,1,1,1,0,1,1,1,1,1,1,1,1,1,1,0,0,1,1,1,1,1,0,1,1,0,1,0,1,1,1,1,1,1,0,0,1,1,1,0,0,1,1,1,1,1,1,1,1,1,1,0,1,0,1,1,1
28,35,"F",8,1,1,1,1,1,1,1,1,1,1,1,1,1,1,1,0,1,1,1,1,1,1,1,1,1,0,1,1,1,1,0,1,0,1,1,1,1,1,0,1,0,1,0,1,1,1,1,0,1,0,1,1,1,1,1,1,1,1,1,0,1,1,1,1,1,0,1,0,0,1,0,0,0,1,1,1,1,1,0,1,1,1,0,0,1,1,1,1,0,1,1,0,1,1,1,1,1,1,1,0
29,36,"M",8,1,0,1,1,0,1,1,1,1,1,1,1,1,1,1,1,1,1,1,1,1,1,1,0,1,0,1,1,1,1,1,1,0,1,1,1,1,1,1,1,0,1,1,0,1,0,1,0,1,0,1,1,1,1,1,0,1,1,1,0,0,1,1,0,1,0,1,1,0,1,0,0,1,1,1,1,1,1,0,1,1,1,0,1,1,1,1,0,1,1,0,0,1,1,0,1,1,1,1,1
30,37,"M",8,1,1,1,1,1,1,1,1,1,1,1,1,1,1,1,0,1,1,1,1,1,1,1,1,1,1,1,1,0,1,1,0,0,1,1,1,1,1,0,1,1,0,1,1,0,1,1,1,1,0,1,1,1,0,1,1,1,0,0,1,1,0,1,1,1,1,1,0,0,1,0,0,1,1,1,1,1,1,0,1,1,1,0,1,1,1,1,1,1,1,0,0,1,1,0,1,1,1,1,1
31,38,"M",8,1,1,1,1,1,1,1,1,1,0,1,1,1,1,0,1,1,0,1,1,1,1,1,1,1,0,1,1,1,1,1,1,1,1,1,1,1,1,1,1,1,0,1,1,1,1,0,0,1,0,1,0,0,1,1,1,1,1,0,1,1,1,0,1,0,0,1,1,0,0,0,0,0,1,1,1,1,1,0,1,1,1,0,1,1,1,1,1,1,1,0,0,1,1,1,1,1,1,1,1
32,39,"M",8,1,1,1,1,1,1,1,1,1,1,1,1,1,1,1,1,1,1,1,1,1,1,1,1,0,0,0,1,0,1,1,0,1,0,1,1,1,1,1,1,1,0,1,0,0,1,1,0,1,0,1,1,0,1,1,1,1,1,1,0,1,1,1,1,0,1,1,1,0,1,1,0,0,0,0,1,1,1,1,1,1,1,1,1,1,1,1,1,1,0,0,0,1,1,0,0,1,1,1,0
33,40,"F",8,0,1,1,1,0,1,1,1,1,0,1,1,1,1,0,0,1,1,1,1,1,0,1,1,1,0,1,1,0,1,0,0,0,1,1,1,1,1,0,0,0,0,1,0,1,1,1,0,1,0,1,1,1,1,1,1,1,0,1,0,0,1,0,1,0,0,1,0,0,1,0,1,0,0,0,1,1,1,0,1,1,1,0,1,1,1,1,1,1,1,1,1,1,1,0,1,1,1,1,1
34,41,"F",8,1,1,1,1,1,1,1,1,1,0,1,1,1,1,0,1,1,1,1,1,1,1,1,1,1,0,0,1,1,1,1,1,1,1,1,1,1,1,1,1,1,1,1,1,1,0,1,1,1,1,0,1,1,1,1,1,0,1,0,1,1,1,1,1,1,0,1,1,1,1,1,0,0,1,0,1,1,0,0,1,1,1,0,0,1,1,1,1,1,1,1,1,1,1,0,1,0,1,1,1
35,42,"F",8,0,1,1,1,0,1,1,1,1,0,1,1,1,1,0,1,1,1,1,1,1,0,1,1,1,1,1,1,0,1,0,0,0,1,1,0,1,1,1,1,1,1,1,1,1,1,1,0,1,0,1,1,1,0,1,1,1,1,0,0,0,1,1,1,0,0,1,1,0,0,0,1,0,1,0,1,1,0,1,1,1,1,1,1,1,1,1,1,1,0,1,0,1,1,0,1,0,1,1,1
36,43,"M",8,1,1,1,1,1,1,1,1,0,1,1,1,1,1,1,1,1,1,1,1,1,1,1,1,1,1,1,1,0,1,0,1,0,1,1,1,1,1,0,1,1,0,0,1,1,0,1,0,1,1,1,0,0,1,0,1,1,0,1,0,0,0,0,1,1,1,1,1,0,1,0,1,0,1,0,0,1,1,0,1,1,1,0,1,1,1,1,1,0,0,0,0,1,1,0,0,1,1,1,1
37,44,"M",8,0,1,1,1,1,1,1,1,1,0,0,1,1,1,0,0,1,1,1,1,1,1,1,0,1,1,1,1,1,1,0,0,0,0,1,1,1,1,0,1,0,1,0,1,1,0,1,0,1,0,1,1,1,1,1,1,1,1,0,1,1,0,0,1,0,1,1,1,0,0,0,0,0,0,0,1,1,1,0,1,1,1,1,1,1,1,1,1,1,0,0,0,1,1,0,1,0,1,1,1
38,45,"M",8,1,0,1,1,1,0,1,1,0,1,1,1,1,1,0,1,1,1,0,1,1,1,1,1,0,0,1,1,0,1,1,0,0,1,1,1,1,1,1,1,0,0,0,0,1,0,1,0,1,0,1,1,1,1,1,1,1,0,1,0,0,1,1,1,1,0,1,0,0,0,0,1,0,0,0,1,1,1,0,1,1,1,0,1,1,1,1,1,1,1,1,0,1,1,0,1,1,1,1,0
39,46,"F",8,1,1,1,1,0,1,1,1,1,1,1,1,1,1,0,1,1,1,1,1,1,1,1,1,0,0,0,1,0,1,0,1,1,1,1,1,1,1,1,1,1,1,1,1,1,0,1,1,1,0,1,1,1,1,1,1,1,1,0,0,1,0,0,1,0,0,1,1,0,0,0,1,0,0,0,1,1,1,0,1,1,1,0,1,1,1,1,1,1,1,1,1,1,1,0,1,1,1,1,0
40,47,"F",8,1,1,1,1,1,1,1,1,1,1,1,1,1,1,1,1,1,0,1,1,1,1,1,1,0,1,1,1,0,1,1,0,0,1,1,0,1,1,1,1,1,1,0,1,1,0,1,0,0,0,0,0,0,0,1,1,1,1,1,1,0,0,0,1,0,0,1,0,0,1,1,0,0,0,1,1,1,0,1,1,1,1,0,0,1,1,1,1,1,1,1,1,1,1,0,0,1,1,1,0
41,48,"F",8,1,1,1,1,1,1,1,1,1,1,1,1,1,1,1,1,1,1,1,1,1,0,0,1,1,1,1,0,0,1,0,0,0,1,1,0,1,1,1,1,1,0,1,0,1,0,0,1,1,0,1,0,1,1,1,1,1,1,1,1,0,1,0,0,0,0,1,1,0,1,0,0,1,0,0,0,1,0,0,1,1,1,1,0,1,1,1,0,1,1,1,1,1,1,0,0,1,1,1,0
42,49,"F",8,1,1,1,1,0,1,1,1,1,0,1,1,0,1,0,1,1,1,1,1,1,1,1,1,1,1,1,1,1,1,0,0,0,1,1,0,1,1,1,1,1,0,1,0,1,1,1,0,1,0,1,0,1,1,1,1,1,1,1,0,0,0,0,1,0,0,1,1,0,1,0,0,0,0,1,1,1,0,1,1,1,1,0,0,1,1,1,1,1,1,1,1,1,0,0,0,0,1,1,1
43,50,"M",8,1,1,1,1,1,1,1,1,1,1,1,1,1,1,0,1,1,1,1,1,1,0,1,0,0,1,1,1,0,1,0,0,1,1,1,1,1,1,0,1,0,0,1,1,1,0,1,0,0,0,1,0,1,0,1,1,1,1,1,0,0,1,1,1,1,1,1,1,0,0,0,0,0,0,0,1,1,1,1,1,1,1,1,0,1,1,1,0,1,1,1,0,1,1,1,0,0,1,1,0
44,51,"F",8,1,1,1,1,1,1,1,1,1,1,1,1,1,1,1,1,1,1,0,1,1,1,1,1,1,1,1,1,1,1,0,0,1,1,1,1,1,1,1,1,1,0,1,0,1,0,1,0,1,0,1,0,1,1,1,1,1,0,0,1,1,1,1,1,0,0,1,1,0,1,1,1,0,0,0,1,1,0,1,1,0,1,1,0,1,1,1,1,0,1,1,0,1,1,0,0,0,1,0,0
45,52,"F",8,1,1,1,1,0,1,0,1,0,0,1,1,1,1,1,1,1,0,1,1,1,1,1,1,1,1,1,0,0,1,0,0,0,0,1,0,1,0,1,1,1,1,1,0,1,0,1,0,1,1,0,0,1,1,0,1,1,0,0,0,0,1,0,0,0,0,1,1,0,1,1,0,0,0,1,1,1,1,1,1,1,1,1,0,1,1,1,0,1,1,1,1,1,1,0,0,1,1,0,0
46,53,"F",8,1,1,1,1,1,1,1,1,1,0,1,1,1,1,0,1,1,1,1,1,1,0,1,1,0,1,1,1,0,1,1,0,0,0,1,0,1,1,0,1,0,1,1,1,1,0,1,0,1,0,1,1,1,1,1,1,1,0,0,1,0,1,0,1,0,0,1,1,0,1,0,0,1,1,1,1,1,1,0,1,1,0,0,0,1,1,1,1,1,1,0,0,1,1,0,1,1,1,1,0
47,54,"M",8,1,1,1,1,1,1,1,1,1,1,1,1,1,1,0,1,1,1,1,1,1,1,1,0,1,1,1,0,0,1,1,1,0,1,1,1,1,1,0,1,1,1,1,0,1,0,1,0,0,0,0,0,1,1,1,1,1,0,0,0,0,1,0,1,0,0,1,1,0,0,0,0,1,1,1,1,1,0,1,1,1,1,1,0,0,1,1,1,1,1,1,0,1,1,0,0,0,1,1,0
48,55,"M",8,1,0,1,1,1,1,1,1,1,1,1,1,1,1,1,1,1,1,1,1,1,1,1,0,1,0,1,1,1,1,0,0,0,1,1,0,1,1,1,1,0,0,1,0,1,1,1,0,1,0,0,0,1,0,1,1,1,0,1,1,0,1,0,1,1,1,1,0,0,1,0,1,0,0,1,1,1,1,1,1,1,0,1,0,1,1,1,0,1,1,1,1,0,1,0,0,0,1,1,0
49,56,"F",8,1,1,1,1,1,1,1,1,0,1,1,1,1,1,0,1,1,1,1,1,1,0,1,1,1,1,1,1,0,1,0,0,1,1,1,0,1,1,1,1,0,1,1,0,0,1,1,0,1,0,1,1,1,0,1,1,0,0,1,1,0,1,1,0,0,0,1,0,0,0,0,1,0,0,0,1,1,1,0,1,1,1,0,0,1,1,1,0,1,1,1,1,1,1,0,1,1,1,1,0
50,57,"M",8,1,1,1,1,1,1,1,1,1,1,1,1,1,1,1,1,1,1,1,1,1,1,1,0,1,1,1,1,1,1,1,1,0,1,1,1,1,1,0,1,1,1,1,1,1,0,1,1,1,0,1,0,1,0,1,1,1,0,0,1,0,1,1,1,0,0,1,1,0,1,0,0,0,0,1,1,1,0,1,1,1,1,0,0,1,0,1,1,1,1,1,1,1,1,0,0,1,1,1,0
51,58,"F",8,1,1,1,1,1,1,1,1,1,0,1,1,1,1,1,0,1,1,1,1,1,1,1,1,1,1,1,1,1,1,0,1,1,1,1,1,1,1,1,1,1,0,1,0,1,0,1,1,0,0,1,0,1,1,1,1,1,0,1,0,0,0,1,1,1,0,1,0,0,1,1,0,0,1,1,1,1,1,1,1,1,1,0,0,1,1,1,1,1,1,0,0,1,1,1,0,0,1,1,0
52,59,"F",8,1,1,1,1,1,1,1,1,1,1,1,1,1,1,0,1,1,1,1,1,1,1,0,1,0,1,1,1,1,1,0,0,0,0,1,0,1,0,0,0,0,1,0,1,1,1,1,0,1,0,0,0,0,0,1,1,1,0,0,0,0,0,0,1,0,0,1,1,0,0,0,0,0,0,0,0,1,0,1,1,1,1,1,0,1,1,1,1,1,1,0,0,1,1,0,1,0,1,1,1
53,60,"M",8,1,0,1,1,1,1,1,1,1,1,1,1,0,1,1,0,1,0,1,1,1,1,1,1,1,1,1,1,1,1,0,0,1,1,1,1,1,1,1,1,0,0,0,1,1,1,0,0,1,0,1,0,1,1,1,1,0,0,0,0,0,0,1,1,0,1,1,1,1,1,0,0,0,1,1,1,1,0,0,1,1,1,0,1,1,1,1,1,1,1,1,0,1,1,0,0,1,1,1,1
54,61,"F",8,1,1,1,1,1,1,1,1,1,0,1,1,1,1,1,1,1,1,1,1,1,0,1,1,1,1,1,1,0,1,1,1,1,1,1,0,1,1,1,1,1,0,1,0,1,0,1,0,1,0,1,0,1,0,1,1,1,0,1,1,0,1,1,1,0,0,1,1,1,0,0,0,1,1,0,1,1,1,1,1,1,1,1,0,1,1,1,1,1,1,1,0,1,1,0,1,1,1,1,1
55,62,"F",8,1,1,1,1,0,1,1,1,1,0,1,1,1,1,1,0,1,1,1,1,1,1,0,1,1,0,1,1,0,1,1,0,1,1,1,0,1,1,1,1,0,1,1,1,0,0,1,0,1,0,1,0,1,1,1,1,1,0,1,0,0,1,1,1,0,1,1,0,0,1,0,0,0,0,0,1,1,0,1,1,1,1,0,1,1,1,1,1,1,0,1,1,1,1,0,1,0,1,1,0
56,63,"M",8,1,1,1,1,1,1,1,1,1,1,1,1,1,1,1,1,1,1,0,1,1,1,1,1,0,0,1,1,0,1,0,0,0,1,1,0,1,1,1,1,1,1,1,0,1,1,1,0,0,0,0,0,1,1,0,1,1,1,1,0,0,0,1,1,0,0,1,0,0,0,0,0,0,0,0,1,1,1,1,1,1,1,0,1,1,1,1,1,1,1,1,1,1,1,0,1,0,1,1,1
57,64,"F",8,1,1,1,1,1,1,1,1,1,1,1,1,1,1,0,1,1,1,1,1,1,0,1,1,1,0,1,1,0,1,0,0,0,1,1,1,1,1,1,1,1,1,1,1,1,0,1,0,1,0,1,1,1,0,1,1,1,0,1,0,0,0,1,1,0,0,1,0,0,0,0,1,0,0,0,1,1,1,1,1,1,1,0,1,1,1,1,1,1,1,0,1,1,1,0,1,0,1,1,1
58,65,"F",8,1,1,1,1,1,1,1,1,1,1,1,1,1,1,0,1,1,1,1,1,1,1,1,1,1,1,1,1,1,1,0,0,0,1,1,0,1,1,0,1,1,0,1,1,1,0,1,0,1,1,1,1,1,1,1,1,1,0,0,1,0,1,0,0,1,0,0,0,0,1,0,1,1,1,0,1,1,1,0,1,1,1,1,0,1,1,1,0,1,1,0,1,0,1,0,1,0,1,1,1
59,66,"M",8,1,1,1,1,1,1,1,1,1,1,1,1,1,1,0,1,1,0,1,1,1,1,1,1,1,1,1,0,0,0,0,1,1,1,1,1,1,1,1,1,0,1,1,1,1,0,1,0,1,1,1,1,1,1,1,1,1,1,1,0,0,1,0,1,1,1,1,1,0,1,1,0,0,0,1,1,1,1,1,1,1,1,0,0,1,1,1,1,1,1,1,0,1,1,0,0,1,1,1,1
60,67,"F",8,1,1,1,1,1,1,1,1,1,1,1,1,1,1,0,1,1,1,1,1,1,1,1,1,1,1,1,1,1,1,0,0,0,1,1,1,1,1,1,1,1,0,1,1,1,0,1,0,1,1,1,1,1,1,1,1,1,0,1,1,0,1,0,1,0,0,1,0,0,1,0,1,0,0,1,1,1,0,1,1,1,1,1,0,1,1,1,1,1,1,1,0,1,1,0,1,1,1,1,1
61,68,"F",8,1,1,1,1,1,1,1,1,0,1,1,0,1,1,0,0,1,1,1,1,1,1,1,1,1,0,1,1,0,1,0,0,0,0,1,1,1,1,0,1,0,1,1,0,1,1,1,0,1,0,1,0,1,1,1,1,1,0,1,1,1,1,1,1,0,0,1,0,0,0,1,1,1,0,1,1,1,1,0,1,1,1,1,1,1,1,1,1,1,1,1,1,1,1,0,1,1,1,1,1
62,69,"F",8,1,1,1,1,1,1,1,1,1,1,1,1,0,1,0,1,1,1,1,1,1,1,1,1,1,1,1,1,0,1,0,0,1,1,1,1,1,1,1,1,0,0,1,1,1,1,1,0,1,1,0,1,1,1,1,1,1,0,0,0,0,0,0,1,0,0,1,0,0,0,0,0,1,0,0,1,1,1,1,1,1,0,0,1,1,1,1,1,1,1,1,1,1,1,1,1,0,1,1,0
63,70,"M",8,1,1,1,1,1,1,1,1,1,1,1,1,1,1,0,1,1,0,1,1,1,0,1,1,1,1,1,1,0,1,0,1,0,0,1,1,1,1,1,1,0,1,1,0,0,0,1,0,1,0,1,0,0,1,1,1,1,0,1,0,0,0,1,1,0,0,1,1,0,0,0,1,0,0,0,1,1,0,0,1,1,1,0,0,1,0,1,0,1,1,1,0,1,1,0,1,0,1,1,1
64,71,"M",8,1,1,1,0,1,1,1,1,1,0,1,1,1,1,0,0,1,1,1,1,1,0,1,1,0,0,1,1,1,1,1,0,0,1,1,0,1,1,1,1,1,1,1,0,1,1,1,0,1,0,1,0,1,1,1,1,1,0,0,0,0,0,0,1,0,0,1,0,0,0,0,1,0,1,0,1,1,1,0,1,1,1,0,1,1,1,1,1,1,1,0,1,1,1,1,0,1,1,1,1
65,72,"M",8,1,1,1,1,1,1,1,1,1,1,1,1,1,1,0,1,1,1,1,1,1,1,1,0,1,1,1,1,0,1,1,0,1,1,1,1,0,1,1,1,1,1,1,1,1,0,0,0,1,1,1,1,1,1,1,1,1,1,1,0,0,1,1,1,0,0,1,0,0,0,1,1,0,1,1,1,1,1,0,1,1,1,1,0,1,1,1,1,1,1,1,1,1,1,1,0,1,1,1,0
66,73,"M",8,1,1,1,1,0,1,1,1,1,0,1,1,1,1,1,1,1,0,1,1,1,1,1,1,0,1,1,1,1,1,0,0,0,1,1,1,1,1,1,1,1,0,1,1,0,0,1,0,1,0,1,0,1,0,1,1,0,1,0,0,0,1,1,1,1,1,1,0,0,0,0,0,1,0,0,1,1,0,0,1,1,1,0,0,1,1,1,0,1,1,1,0,1,1,1,1,0,1,0,1
67,74,"M",8,1,1,1,1,1,1,1,1,1,1,1,1,1,1,0,1,1,1,1,1,1,1,1,1,0,1,1,1,1,1,0,1,1,1,1,1,1,1,1,1,1,1,1,1,1,1,1,0,1,0,1,1,1,1,1,1,1,1,1,0,1,0,0,1,0,1,1,0,0,1,1,0,0,1,1,1,1,1,0,1,1,1,0,1,1,1,1,1,1,1,1,0,1,1,0,0,0,1,1,1
68,75,"M",8,1,1,1,1,1,1,1,1,0,1,1,1,1,1,0,1,1,1,1,1,1,1,1,1,1,1,0,1,1,1,0,0,1,1,1,1,1,1,1,1,1,0,1,1,1,1,0,0,0,1,1,1,1,1,1,1,1,1,0,0,1,1,1,1,0,1,1,0,0,1,1,1,0,1,1,1,1,1,0,1,1,1,0,1,0,1,1,0,1,1,1,1,1,1,0,1,1,1,1,1
69,76,"F",8,1,1,1,1,1,1,1,1,1,1,1,1,1,1,0,0,1,1,1,1,1,1,1,1,1,1,1,1,0,1,0,0,0,1,1,1,1,1,1,1,0,1,1,0,1,1,1,0,1,1,1,0,1,1,1,1,0,0,1,0,0,0,1,1,0,0,1,0,0,0,0,0,0,0,0,0,1,1,0,1,1,1,0,0,1,1,1,0,1,1,1,1,1,1,1,0,0,1,1,0
70,77,"F",8,1,1,1,1,1,1,1,1,1,1,1,1,0,1,0,1,1,1,1,1,1,1,1,1,1,1,1,0,0,1,0,0,0,1,1,1,1,1,1,1,0,1,1,1,1,1,1,0,1,1,1,0,1,1,1,1,1,0,0,1,1,1,0,1,0,0,1,0,0,0,0,1,0,0,1,1,1,1,0,1,1,1,0,1,1,1,1,0,1,1,1,0,1,1,0,1,0,1,1,1
71,78,"F",8,1,1,1,1,0,1,1,1,1,1,1,1,1,1,0,0,1,1,1,1,1,0,1,1,0,0,1,1,0,1,0,0,0,1,1,0,1,1,0,1,1,1,1,0,1,0,1,0,1,1,1,1,1,1,0,1,1,0,1,0,0,0,0,1,0,0,1,0,0,1,0,1,0,0,1,1,1,0,1,1,1,1,0,0,1,1,1,1,1,1,0,1,1,1,0,0,0,1,1,1
72,79,"F",8,1,1,1,1,0,1,1,1,1,1,1,1,1,1,0,1,1,1,1,1,1,1,1,1,1,0,1,1,0,1,0,0,1,1,1,0,1,1,1,1,1,1,1,1,1,0,1,0,1,1,1,0,0,1,1,1,1,1,1,0,0,1,0,1,0,0,1,0,0,1,1,1,0,0,0,1,1,1,1,1,1,1,0,0,1,1,1,0,1,1,1,1,1,1,0,1,0,1,0,0
73,80,"F",8,1,1,1,1,1,1,1,1,1,1,1,1,1,1,1,1,1,1,1,1,1,1,1,1,1,1,1,1,1,1,0,0,0,1,1,0,1,1,1,1,1,1,1,1,1,1,1,0,1,1,1,0,1,1,1,1,1,0,0,1,1,1,0,1,0,1,1,0,0,0,1,1,0,0,1,1,1,1,1,1,1,1,1,0,1,1,1,1,1,1,1,0,1,1,0,1,1,1,1,1
74,81,"M",8,1,1,1,1,0,1,1,1,1,1,1,1,1,1,0,0,1,0,1,1,1,1,1,1,0,0,1,0,0,1,1,1,0,1,1,0,1,1,1,1,0,0,1,0,1,1,1,0,1,0,0,0,1,1,1,1,1,0,1,0,1,0,1,1,1,0,1,0,0,0,0,0,0,0,0,0,1,1,0,1,1,1,0,0,1,0,1,1,1,1,1,1,1,1,0,0,1,1,1,1
75,82,"M",8,1,1,1,1,0,1,1,1,1,0,1,1,1,1,0,0,1,1,1,1,1,1,1,0,1,0,1,1,0,1,0,0,0,1,1,0,1,1,1,1,0,1,1,0,1,1,1,0,1,0,1,0,1,1,1,0,1,0,1,0,0,0,1,1,0,0,1,0,0,0,1,1,0,0,1,1,1,1,0,1,1,1,0,1,1,1,1,1,1,1,1,1,1,1,0,1,1,1,1,0
76,83,"M",8,1,1,1,1,1,1,1,1,1,1,1,1,1,0,0,0,1,1,1,1,1,1,1,1,1,0,1,1,0,1,1,1,0,1,1,0,1,1,1,1,0,0,1,0,1,1,1,0,1,0,1,0,0,1,1,1,1,0,1,0,0,1,0,1,0,0,1,1,0,1,1,0,1,0,0,1,1,1,0,1,1,1,0,1,1,1,1,1,1,1,1,0,1,1,0,1,1,1,1,1
77,84,"M",8,1,1,1,1,1,1,1,1,1,1,1,1,1,1,1,1,1,0,1,1,1,1,1,0,1,1,1,1,1,1,0,1,1,1,1,1,1,1,0,1,0,0,1,1,1,0,1,0,1,0,1,0,1,1,1,1,1,0,0,0,0,0,0,1,0,0,1,1,1,1,0,0,0,0,1,1,1,0,0,1,1,1,1,1,1,1,1,1,1,1,0,0,1,1,1,1,1,1,0,1
78,85,"F",8,1,1,1,1,1,1,1,1,1,0,1,1,1,1,0,0,1,1,1,1,1,0,1,1,1,1,1,1,0,1,0,1,0,0,1,1,1,1,1,1,0,0,1,0,0,1,1,0,1,0,1,0,0,1,1,0,1,0,0,0,0,0,0,1,0,1,1,0,0,1,0,0,0,0,0,1,1,1,0,1,1,1,0,1,1,1,1,1,1,1,1,0,1,1,0,0,1,1,0,1
79,86,"M",8,1,1,1,1,1,1,1,1,1,1,1,1,1,1,1,1,1,1,1,1,1,1,1,1,0,1,1,1,0,1,1,0,1,0,1,0,1,1,1,1,1,1,1,1,1,0,1,0,1,1,1,1,1,0,1,1,1,1,1,0,0,0,1,1,1,0,1,0,0,1,0,0,1,0,1,1,1,0,1,1,1,1,0,1,1,1,1,1,1,1,0,1,1,1,1,1,1,1,1,0
80,87,"F",8,1,1,1,1,1,1,1,1,1,1,1,1,1,1,0,1,1,1,1,1,1,1,1,1,0,0,0,1,1,1,0,1,1,1,1,0,1,1,0,1,0,0,1,0,1,0,0,0,1,0,1,0,0,1,1,1,1,1,0,0,1,0,0,1,1,0,1,1,0,1,1,0,0,0,0,1,1,0,1,1,1,1,0,0,1,1,1,0,1,1,0,1,1,1,1,1,1,1,1,1
81,88,"M",8,1,1,1,1,1,1,1,1,0,1,1,1,1,1,1,1,1,1,0,1,1,1,1,1,1,0,1,1,1,1,0,1,1,0,1,1,1,1,0,1,1,1,1,0,0,1,1,0,1,0,1,0,1,1,0,1,1,0,1,0,0,0,0,1,0,0,1,1,0,1,0,1,0,0,1,1,1,1,1,1,1,1,0,0,1,1,1,1,1,1,1,0,1,1,1,1,1,1,0,1
82,89,"F",8,1,1,1,1,1,1,1,1,1,1,1,1,1,1,1,1,1,1,1,1,1,1,1,1,1,0,1,1,0,1,1,1,0,1,1,1,1,1,1,1,1,1,1,1,1,1,1,0,1,1,1,1,1,1,1,1,1,1,0,0,1,1,1,1,1,0,1,1,0,1,0,1,0,0,1,1,1,0,1,1,1,1,0,1,1,1,1,1,1,1,0,1,0,1,1,1,1,1,1,1
83,90,"M",8,1,1,1,1,1,1,1,1,1,1,1,1,1,1,1,1,1,1,1,1,1,1,1,1,1,0,1,1,0,1,1,1,0,1,1,1,1,1,1,1,1,0,1,0,1,1,1,0,1,1,1,1,1,1,1,1,1,1,0,0,1,1,1,1,1,0,1,1,0,1,0,0,1,0,1,1,1,1,0,1,1,1,0,0,1,1,1,1,1,1,1,1,1,0,1,1,1,1,1,1
84,91,"M",8,1,1,1,1,1,1,1,1,1,1,1,1,1,1,1,1,1,1,1,1,1,1,1,1,1,0,1,1,1,1,1,1,0,1,1,1,1,1,1,1,1,0,1,0,1,1,1,0,1,1,1,1,1,1,1,1,1,1,0,0,1,1,1,1,1,0,1,1,0,1,0,0,1,0,1,1,1,1,0,1,1,1,0,1,1,1,1,1,1,1,1,1,1,1,0,1,1,1,1,1
85,92,"M",8,1,1,1,1,1,1,1,1,1,1,1,1,1,1,1,1,1,1,1,1,1,1,1,1,1,0,1,1,1,1,1,1,0,1,1,1,1,0,1,1,1,1,1,0,1,1,1,0,1,1,1,1,1,1,1,1,1,1,0,0,1,1,1,1,1,0,1,1,0,1,0,0,1,1,0,1,1,0,0,1,1,1,1,0,1,1,1,1,1,1,0,1,1,1,0,1,0,1,1,1
86,93,"F",8,1,1,1,1,1,1,1,1,1,1,1,1,1,1,1,1,1,1,1,1,1,1,1,1,1,0,1,1,1,1,1,1,0,1,1,1,1,1,1,1,1,0,1,0,1,1,1,0,1,1,0,1,1,1,1,1,1,1,0,0,1,1,1,1,1,0,1,1,0,1,0,1,0,1,1,1,1,1,0,1,1,1,0,1,1,1,1,1,1,1,1,1,1,1,0,1,1,1,1,1
87,94,"F",8,1,1,1,1,1,1,1,1,1,1,1,1,1,1,1,1,1,1,1,1,1,1,1,1,1,0,1,1,1,1,1,1,0,1,1,1,1,1,1,1,1,0,1,0,1,1,1,0,1,1,0,1,1,1,1,1,1,1,0,0,1,1,0,1,1,0,1,1,0,1,0,0,1,0,1,1,1,1,0,1,1,1,0,1,1,1,1,1,0,1,1,1,1,1,0,1,0,1,1,1
88,95,"F",8,1,1,1,1,1,1,1,1,0,1,1,1,1,1,1,1,1,1,1,0,1,1,1,1,1,0,1,1,1,1,1,0,0,1,1,1,1,0,1,1,1,0,1,1,1,1,1,0,1,1,1,1,1,1,1,1,1,1,0,0,1,1,1,1,1,0,1,1,0,1,0,0,0,0,1,1,1,0,0,1,1,1,0,0,1,0,1,1,1,1,0,1,0,1,1,1,1,1,1,1
89,96,"F",8,1,1,1,1,1,1,1,1,1,1,1,1,1,1,1,1,1,1,1,1,1,1,1,1,1,0,1,1,0,1,1,1,0,1,1,1,1,1,1,1,1,0,1,1,1,0,1,0,1,0,1,1,1,1,1,1,1,1,1,0,1,1,1,1,1,0,1,1,1,1,0,1,0,1,0,1,1,1,0,1,1,1,0,1,1,1,1,1,1,1,0,1,0,1,0,0,1,1,1,1
90,97,"F",8,1,1,1,1,1,1,1,1,1,1,1,1,1,1,1,1,1,1,1,1,1,1,1,1,1,0,1,1,0,1,1,1,0,1,1,1,1,1,1,1,1,1,1,1,1,1,1,0,1,1,1,1,1,1,1,1,1,1,0,0,1,1,1,1,1,0,1,1,1,1,0,1,0,1,0,1,1,0,0,1,1,1,0,1,1,1,1,1,1,1,0,1,0,1,0,0,1,1,1,1
91,98,"M",8,1,1,1,1,1,1,1,1,1,1,1,1,1,1,1,0,1,1,1,1,1,1,1,1,0,0,1,0,1,1,0,1,0,0,1,1,1,1,0,1,1,1,1,0,1,0,0,0,1,0,1,0,0,1,0,1,1,1,1,0,0,1,1,0,0,0,1,0,0,0,0,1,1,1,0,1,1,0,0,1,0,1,0,1,1,1,1,0,1,0,1,1,1,1,1,1,0,1,1,1
92,99,"M",8,1,1,1,1,1,1,1,1,1,1,1,1,1,1,1,1,1,1,1,1,1,1,1,1,1,0,1,1,1,1,1,1,0,1,1,1,1,1,1,1,1,1,1,0,1,1,1,0,1,1,1,1,1,1,1,1,1,1,0,0,1,1,1,1,1,0,1,1,0,1,0,1,1,0,0,1,1,1,1,1,1,1,0,1,1,1,1,1,1,1,1,1,1,1,0,1,1,1,1,1
93,100,"F",8,1,1,1,1,1,1,1,1,1,1,1,1,1,1,0,1,1,1,1,1,1,1,1,1,1,1,1,1,1,1,0,0,0,1,1,0,1,1,1,1,1,1,1,0,1,1,1,0,1,0,1,0,0,1,1,1,1,0,1,0,0,0,1,1,0,1,1,0,1,1,1,0,0,0,1,1,1,1,1,1,1,1,0,0,1,1,1,1,1,1,1,1,1,1,0,1,1,1,1,1
94,102,"F",8,1,1,1,0,1,1,1,1,1,0,1,1,1,1,1,1,1,0,0,1,1,0,1,1,1,1,1,1,1,1,0,0,0,1,1,0,1,1,1,1,0,0,1,1,1,0,0,0,1,0,0,0,1,0,1,1,1,1,1,1,0,0,0,1,0,1,1,0,0,1,0,0,0,0,0,0,1,1,0,1,1,1,0,1,1,1,1,1,1,1,1,1,1,1,0,1,1,1,1,1
95,103,"M",8,1,1,1,1,1,1,1,1,1,0,1,1,1,1,0,0,1,1,1,1,1,1,1,0,1,0,0,1,0,1,0,0,0,1,1,0,1,1,1,1,0,0,1,1,1,0,1,0,1,1,1,0,1,1,0,1,1,1,1,1,1,0,1,1,1,0,1,0,0,1,0,0,0,1,1,1,1,1,1,1,1,1,0,0,1,1,1,1,1,1,1,1,0,1,1,1,0,1,1,1
96,104,"M",9,1,1,1,1,1,1,1,1,1,1,1,1,0,1,1,0,1,1,0,1,1,0,1,0,0,0,1,1,1,1,0,0,0,1,1,0,0,1,1,1,1,1,1,0,1,0,0,0,1,0,1,0,0,1,0,1,1,0,0,0,1,0,1,1,1,0,1,0,0,1,1,1,0,0,0,1,1,0,0,1,1,1,0,0,1,1,1,1,1,0,1,0,0,1,0,1,0,0,1,1
97,105,"M",9,1,1,1,1,1,1,1,1,1,0,1,1,0,1,1,1,1,1,1,1,1,1,1,1,1,1,1,1,0,1,0,1,1,1,1,1,1,1,1,1,1,1,1,1,1,0,1,1,0,0,1,1,1,1,1,1,1,1,1,0,1,1,1,1,1,1,1,0,0,1,0,1,1,0,1,1,1,1,0,1,1,1,0,0,1,1,1,1,1,1,0,0,1,1,0,1,1,1,1,0
98,106,"M",9,0,1,1,1,1,1,1,1,1,1,1,1,0,1,1,1,1,1,1,1,1,1,1,1,1,0,1,1,1,1,0,0,0,0,1,1,1,1,1,1,0,0,0,0,1,1,1,0,1,0,1,0,1,0,0,1,1,0,1,0,0,1,1,1,0,0,1,0,0,1,0,1,0,1,0,0,1,1,1,1,1,1,0,1,1,1,1,1,1,1,0,0,1,1,0,1,1,1,1,1
99,107,"F",9,1,1,1,1,1,1,1,1,1,0,1,1,1,1,1,1,1,1,1,1,1,1,1,1,1,1,1,1,0,1,0,1,1,0,1,1,1,1,1,1,1,0,1,0,1,1,1,0,1,1,1,0,0,0,1,1,1,0,1,0,0,0,1,1,1,0,1,0,0,1,0,0,0,1,1,1,1,1,0,1,1,1,0,1,1,0,1,0,1,1,1,1,1,1,1,1,1,1,1,0
100,108,"F",9,1,1,1,1,1,1,1,1,1,1,1,1,1,1,1,1,1,0,1,1,1,0,1,1,1,1,1,1,1,1,1,1,1,1,1,1,0,1,1,1,1,1,1,0,1,1,1,0,1,0,1,0,1,1,1,1,1,0,1,0,0,0,1,1,1,0,1,0,0,1,0,0,0,1,1,1,1,0,0,1,1,1,1,0,1,1,1,1,1,1,0,1,1,1,1,1,1,1,1,0
101,109,"M",9,1,1,1,1,1,1,1,1,1,1,1,1,0,1,1,1,1,1,1,1,1,1,1,1,1,1,1,1,1,1,1,1,0,1,1,1,1,1,1,1,1,1,1,0,1,0,1,0,0,0,1,0,0,1,1,1,1,0,1,1,0,1,0,0,0,0,1,1,0,1,0,0,1,1,1,1,1,0,1,1,1,1,1,1,1,1,1,1,1,1,1,1,1,1,1,1,1,1,1,0
102,110,"M",9,1,1,1,1,1,1,1,1,1,0,1,1,1,1,1,0,1,0,0,1,1,1,1,1,1,0,1,1,1,1,0,1,0,1,1,1,1,1,0,1,1,1,1,1,1,0,1,0,1,0,1,1,0,1,1,1,0,0,0,0,0,1,1,0,0,0,1,0,0,1,0,1,1,1,0,1,1,1,0,1,1,1,0,1,1,1,1,1,1,1,1,0,1,1,0,1,0,1,1,0
103,111,"M",9,1,1,1,1,0,1,1,1,1,0,0,1,1,1,1,1,1,0,1,1,1,0,1,1,1,0,1,1,0,1,0,1,1,1,1,1,1,1,1,1,1,1,1,0,1,0,1,0,1,0,1,0,1,1,1,1,1,1,1,1,0,1,0,1,0,1,1,0,1,1,0,1,1,1,0,1,1,0,0,1,1,1,0,0,1,0,1,0,1,1,0,1,1,1,1,1,1,1,1,0
104,112,"F",9,1,1,1,1,1,1,1,1,1,0,1,1,1,1,1,1,1,1,1,1,1,1,1,1,1,1,1,0,1,1,1,1,1,1,1,1,1,1,1,1,1,0,1,1,1,1,1,0,1,0,1,0,0,0,1,1,1,0,0,0,0,0,0,1,1,0,1,1,1,1,0,1,0,1,0,1,1,0,0,1,1,1,0,0,1,1,1,1,1,1,0,0,1,1,0,0,0,1,1,1
105,113,"M",9,1,1,1,1,1,1,1,1,0,1,1,1,1,1,1,1,1,1,1,0,1,0,1,0,0,0,1,1,1,1,0,0,0,1,1,1,1,1,1,1,1,1,1,1,1,0,1,0,1,0,1,1,0,1,1,1,1,0,0,0,0,1,1,1,0,0,1,0,0,1,0,1,1,1,0,1,1,1,1,1,1,1,0,1,1,1,1,1,1,1,1,0,1,1,1,1,0,1,1,1
106,114,"M",9,1,1,1,1,1,1,1,1,1,0,1,1,1,1,0,0,1,1,1,1,1,0,1,0,1,0,1,1,0,1,0,1,1,1,1,1,1,1,0,1,1,1,1,1,1,1,1,0,0,0,1,0,1,0,1,1,1,0,0,0,0,1,1,0,0,0,1,1,1,1,0,0,1,1,0,1,1,1,0,1,1,1,0,0,1,1,1,1,1,0,1,1,1,1,0,1,1,1,1,1
107,115,"F",9,1,1,1,1,1,1,1,1,1,1,1,1,1,1,0,1,1,1,1,1,1,1,1,1,1,1,1,1,1,1,1,1,0,1,1,1,1,1,1,1,1,1,0,0,1,0,1,0,0,0,1,0,0,0,0,1,1,0,1,1,0,0,1,0,1,0,0,1,0,0,0,0,0,1,1,1,1,1,1,1,1,1,0,1,1,1,1,1,1,1,1,1,0,1,1,0,1,1,1,1
108,116,"F",9,1,1,1,1,1,1,1,1,1,1,1,1,1,1,0,1,1,0,0,1,1,1,1,0,1,0,1,1,0,1,1,1,0,1,1,1,1,1,1,1,1,1,0,1,1,0,0,0,1,0,0,0,0,0,1,1,1,0,0,0,0,1,0,1,0,0,1,1,1,0,0,0,0,0,0,0,1,0,0,1,1,1,1,0,1,1,1,1,1,1,1,0,1,1,1,1,0,1,1,0
109,117,"M",9,1,1,1,1,1,1,1,1,1,1,1,1,1,1,0,1,1,1,0,1,1,1,1,0,1,0,1,1,0,1,0,1,0,1,1,1,1,1,1,1,1,1,0,1,1,0,0,0,1,0,0,0,1,1,1,1,1,0,0,1,0,0,1,1,1,1,1,1,1,1,0,0,0,0,1,1,1,0,0,1,1,1,1,0,1,1,1,1,1,1,1,0,1,1,1,1,0,1,1,1
110,118,"F",9,1,1,1,1,1,1,1,1,1,1,1,1,1,1,1,1,1,1,1,1,1,1,1,1,1,1,1,1,1,1,1,1,1,1,1,1,1,1,1,1,1,0,1,0,1,0,1,0,1,0,1,0,0,0,1,1,1,0,1,0,0,1,0,1,0,0,1,1,1,1,0,0,1,1,1,1,1,0,1,1,1,1,0,0,1,1,1,1,1,1,1,1,1,1,1,1,0,1,1,1
111,119,"M",9,1,1,1,1,1,1,1,1,1,1,1,1,1,1,1,1,1,1,0,1,1,1,1,1,1,1,1,1,1,1,1,1,1,1,1,1,1,1,1,1,1,1,1,1,1,1,1,0,1,0,0,1,1,1,1,1,1,1,0,0,1,1,1,1,1,0,1,1,1,1,1,1,1,1,1,1,1,0,1,1,1,1,0,1,1,1,1,1,1,1,1,1,1,1,1,1,0,1,1,1
112,120,"F",9,1,1,1,1,1,1,1,1,1,1,1,1,0,1,0,0,1,1,1,1,1,1,1,1,1,1,1,1,0,1,0,1,0,1,1,1,1,1,1,1,1,1,1,1,1,1,1,0,1,0,1,0,0,0,1,1,1,0,1,0,0,1,0,1,0,0,1,1,1,0,0,0,1,0,0,1,1,1,0,1,1,1,0,0,1,1,1,1,1,1,1,1,1,1,0,1,0,1,1,0
113,121,"F",9,1,1,1,1,1,1,1,1,1,0,1,1,1,1,1,1,1,1,1,1,1,0,1,1,1,1,1,1,0,1,1,1,1,1,1,1,1,1,1,1,1,0,1,1,1,1,1,0,1,1,1,0,0,0,1,1,1,0,1,0,0,0,1,1,1,0,1,0,0,1,0,0,0,1,1,1,1,1,0,1,1,1,0,1,1,0,1,0,1,1,1,1,1,1,1,1,1,1,1,0
114,122,"M",9,1,1,1,0,1,1,1,1,1,1,1,1,1,1,0,1,1,1,0,1,1,1,1,1,1,0,1,1,1,1,1,1,1,1,1,1,1,1,0,1,0,1,1,1,1,1,1,0,0,1,1,0,1,1,1,1,1,1,0,1,1,1,1,1,0,0,1,0,1,1,1,0,0,0,0,1,1,0,1,1,1,1,0,1,1,1,1,1,1,1,1,1,1,1,0,1,0,1,1,1
115,123,"M",9,1,1,1,1,1,1,1,1,1,1,1,1,0,1,1,1,1,1,1,1,1,1,1,0,1,0,1,1,1,1,0,0,0,0,1,1,1,1,0,1,1,1,1,0,1,1,1,1,1,0,1,1,0,1,1,1,1,0,1,1,0,0,1,1,1,0,1,1,1,1,0,1,0,0,1,1,1,1,1,1,1,1,0,1,1,1,1,1,1,1,0,0,1,1,0,1,1,1,1,0
116,124,"F",9,1,1,1,1,1,1,1,1,1,1,1,1,1,1,1,1,1,1,1,1,1,1,1,1,1,1,1,1,1,1,0,1,1,1,1,1,1,1,1,1,0,1,1,1,1,0,1,0,1,0,1,0,1,1,1,1,1,1,0,0,1,1,1,1,0,0,1,1,1,1,0,0,0,1,1,1,1,1,1,1,1,1,0,0,1,1,1,1,1,1,1,1,1,1,1,0,1,1,1,0
117,125,"F",9,1,1,1,1,1,1,1,1,1,1,1,1,1,1,1,1,1,1,1,1,1,1,1,1,1,0,1,1,1,1,0,1,1,0,1,1,1,1,1,1,0,1,1,0,1,1,1,1,1,0,1,0,1,1,1,1,1,1,0,1,1,1,1,1,1,0,1,1,1,1,0,0,1,1,1,1,1,1,1,1,1,1,1,1,1,1,1,1,1,1,1,1,1,1,0,0,1,1,1,1
118,126,"F",9,1,1,1,1,1,1,1,1,1,1,1,1,1,1,1,1,1,1,1,1,1,0,1,1,1,1,1,1,0,1,0,1,1,1,1,0,1,1,1,1,0,0,0,0,1,1,1,1,1,0,1,0,0,0,1,1,1,0,0,1,0,1,1,1,0,0,1,0,0,1,0,0,0,1,1,1,1,0,1,1,1,1,1,1,1,1,1,1,1,1,1,1,1,1,0,1,1,1,1,0
119,127,"M",9,1,1,1,1,1,1,1,1,1,0,1,1,1,1,1,1,1,1,1,1,1,0,1,1,1,1,1,0,1,1,0,1,1,1,1,1,1,1,1,1,0,0,1,1,1,1,1,1,1,0,1,1,0,1,0,1,1,1,0,0,1,1,1,1,1,0,1,1,0,1,1,0,0,1,1,1,1,0,1,1,1,1,0,1,1,1,1,1,1,0,1,0,1,1,1,0,1,1,1,1
120,128,"F",9,1,1,1,1,1,1,1,1,1,1,1,1,0,1,1,1,1,0,1,1,1,1,1,1,1,1,1,1,1,1,0,1,1,1,1,1,1,1,1,1,0,1,1,1,1,1,1,1,1,0,1,0,1,1,1,1,1,1,1,1,1,1,0,1,0,0,1,0,0,1,1,0,0,1,1,1,1,0,0,1,1,1,1,1,1,1,1,1,1,1,1,0,1,1,1,0,1,1,1,1
121,129,"F",9,1,1,1,1,1,1,1,1,1,1,1,1,1,1,1,1,1,1,1,1,1,1,1,1,1,1,1,1,1,1,1,1,1,1,1,1,1,1,1,1,1,1,1,1,1,1,1,0,1,0,0,1,1,1,1,1,1,1,0,1,1,0,0,1,0,0,1,1,1,1,0,0,0,1,0,1,1,1,1,1,1,1,1,0,1,1,1,1,1,1,0,1,1,1,0,0,0,1,1,0
122,130,"M",9,1,1,1,1,1,1,1,1,0,0,1,1,1,1,1,1,1,1,1,1,1,1,0,1,1,1,1,1,0,1,0,0,1,1,1,0,1,1,1,1,1,1,1,0,1,1,1,0,0,1,0,1,1,1,1,1,0,1,0,0,1,0,0,1,1,0,1,0,0,1,0,0,0,0,0,0,1,1,0,1,1,1,0,0,1,1,1,1,1,0,1,0,1,1,0,1,1,1,1,0
123,131,"M",9,1,1,1,1,1,1,1,1,1,1,1,1,1,1,1,1,1,1,1,1,1,0,1,1,0,0,1,1,1,1,1,1,1,0,1,1,1,1,1,1,0,0,1,1,0,1,1,0,1,1,1,0,0,1,1,1,1,1,0,0,0,0,1,1,1,0,1,1,0,1,0,1,0,0,0,1,1,1,1,1,1,1,1,1,1,1,1,1,1,0,1,0,1,1,1,1,1,1,1,0
124,132,"F",9,1,1,1,1,1,1,1,1,1,1,1,1,1,1,1,0,1,1,1,1,1,0,1,1,1,1,1,0,1,1,0,1,1,1,1,0,1,1,1,1,1,1,1,0,0,1,0,0,1,1,1,0,1,1,1,1,1,0,0,0,0,1,1,1,0,1,1,0,0,1,1,1,0,0,1,1,1,0,1,1,1,1,0,0,1,1,1,1,1,0,1,1,1,1,0,1,0,1,1,1
125,133,"F",9,1,1,1,1,1,1,1,1,1,1,1,1,1,1,1,1,1,1,1,1,1,1,1,1,1,1,1,0,0,1,0,1,1,1,1,0,1,1,1,1,1,0,1,1,1,1,1,0,1,1,1,0,1,1,1,1,0,1,1,1,0,1,1,1,0,0,1,0,1,1,0,1,1,0,1,1,1,1,1,1,1,1,1,1,1,1,1,1,1,1,1,0,1,1,0,1,0,1,1,0
126,134,"F",9,1,1,1,1,1,1,1,1,1,0,1,1,1,1,0,1,1,1,1,1,1,1,1,1,1,1,1,0,1,1,0,1,1,1,1,1,1,1,1,1,0,0,1,1,1,1,1,0,1,0,1,0,1,1,1,1,1,1,1,0,1,1,1,1,0,0,1,1,1,1,0,0,0,0,1,1,1,0,1,1,1,1,0,1,1,1,1,1,1,1,1,0,1,1,0,0,1,1,1,0
127,135,"F",9,1,1,1,0,1,1,1,1,1,1,1,1,1,1,1,0,1,0,1,1,1,1,1,1,1,1,1,1,0,1,0,1,1,1,1,1,1,1,1,1,1,1,1,1,1,1,1,0,1,0,1,0,0,1,1,1,1,1,1,1,1,1,1,1,0,0,1,0,1,1,0,0,1,1,1,1,1,0,1,1,1,1,1,0,1,1,1,1,1,1,1,1,1,1,0,1,1,1,1,0
128,136,"M",9,1,0,1,1,1,1,1,1,1,1,1,1,1,1,1,1,1,1,1,1,1,1,1,1,1,0,1,1,1,1,1,1,0,1,1,1,1,1,1,1,1,0,1,0,1,1,1,0,1,0,1,0,1,0,1,1,1,1,0,0,1,0,1,1,0,0,1,0,0,1,0,0,0,1,1,1,1,0,1,1,1,1,0,1,1,1,1,1,1,1,0,0,1,1,1,1,1,1,1,1
129,135,"M",9,1,1,1,1,0,1,1,1,1,1,1,1,1,1,1,1,1,1,1,1,1,0,1,1,1,1,1,1,1,1,1,1,1,1,1,1,1,1,1,1,0,0,1,0,1,0,1,1,1,1,1,1,1,1,1,1,1,1,0,1,0,0,1,0,1,0,1,1,0,1,1,0,1,0,1,1,1,1,1,1,1,1,0,1,1,1,1,1,1,1,0,0,1,1,1,0,1,1,1,1
130,136,"M",9,0,1,1,1,1,1,1,1,1,1,1,1,1,1,0,0,1,1,1,1,1,0,0,1,1,1,1,0,1,1,0,0,0,1,1,1,1,1,1,1,0,0,1,0,1,1,1,0,1,0,1,0,0,0,1,1,1,1,0,0,0,1,0,1,0,1,1,0,0,1,1,0,0,0,0,0,1,0,1,1,1,1,0,1,1,1,1,1,0,1,0,0,1,1,0,0,1,1,1,1
131,137,"F",9,1,1,1,1,1,1,1,1,1,1,1,1,1,1,0,0,1,1,1,1,1,1,1,1,0,1,1,0,1,1,0,1,1,1,1,1,1,1,1,1,1,1,1,0,1,1,0,0,1,0,1,0,1,0,1,1,1,1,1,0,0,1,1,1,1,0,1,1,0,0,0,1,0,0,1,0,1,1,0,1,1,1,0,1,1,1,1,1,1,0,1,1,1,1,0,1,1,1,1,1
132,138,"M",9,1,1,1,1,1,1,0,1,1,1,1,1,1,1,1,0,1,1,0,1,1,1,1,1,1,1,1,1,1,1,0,1,0,1,1,0,0,1,0,1,0,0,1,1,0,0,1,0,1,1,0,0,0,0,1,1,0,1,0,1,0,1,0,1,0,0,1,1,0,1,1,1,0,1,0,1,1,1,1,1,1,1,0,1,1,1,1,1,1,1,1,1,1,1,0,0,1,1,1,0
133,139,"F",9,1,1,1,1,1,1,1,1,1,1,1,1,1,1,1,1,1,1,1,1,1,1,1,1,1,1,1,1,1,1,1,0,1,1,1,1,1,1,0,1,1,0,1,1,1,1,1,0,1,1,1,1,1,1,1,1,1,0,1,0,1,0,1,1,0,0,1,1,0,1,0,0,0,1,1,1,1,1,1,1,1,1,1,0,1,0,1,1,1,1,0,0,1,1,0,1,1,1,1,1
134,140,"F",9,1,1,1,1,1,1,1,0,1,1,1,1,1,1,1,1,1,0,1,1,1,0,0,1,1,1,1,1,0,1,1,1,0,1,1,1,1,1,1,1,1,0,1,1,1,0,1,1,1,0,1,1,1,1,1,1,1,0,1,1,0,0,0,1,0,0,1,1,0,1,0,1,1,1,1,1,1,0,1,1,1,1,1,0,1,0,1,0,1,1,1,0,1,1,1,1,1,1,1,0
135,141,"F",9,1,1,1,1,1,1,1,1,1,0,1,1,1,1,1,1,1,1,1,1,1,0,1,1,0,1,1,1,1,1,1,1,0,1,1,0,1,1,1,1,0,1,1,1,1,0,1,1,1,0,1,0,0,1,1,1,1,1,1,1,1,0,1,1,0,0,1,1,1,1,0,0,1,1,0,1,1,1,0,1,1,1,1,0,1,1,1,1,1,1,0,0,1,1,0,0,1,1,1,1
136,142,"F",9,1,1,1,1,1,1,1,1,1,1,1,1,0,1,0,1,1,1,0,1,1,0,1,1,1,1,1,1,1,1,0,0,0,1,1,0,1,1,1,1,0,0,1,1,1,0,0,0,1,0,1,0,0,1,1,1,1,1,0,0,0,0,0,0,0,1,1,0,0,1,0,0,0,0,1,1,1,0,1,1,1,1,0,0,1,1,1,1,1,0,1,1,1,1,0,1,1,1,1,0
137,143,"F",9,1,1,1,1,1,1,1,1,0,1,1,1,1,1,0,1,1,1,1,1,1,0,1,1,1,1,1,1,0,1,1,1,1,0,1,1,1,1,0,1,0,0,1,1,1,0,1,1,1,0,1,1,1,1,1,1,1,1,1,0,0,1,1,1,0,0,1,1,0,1,0,0,0,0,1,1,1,0,1,1,1,1,1,0,1,1,1,1,1,1,1,0,1,1,1,0,0,1,1,1
138,144,"M",9,1,1,1,1,1,1,1,1,1,1,1,1,0,1,1,1,1,1,1,1,1,0,1,1,1,0,1,1,1,1,1,1,1,1,1,0,1,1,1,1,1,0,0,1,1,1,0,0,1,0,1,1,1,1,1,1,1,0,1,0,0,1,1,1,0,0,1,1,0,0,0,0,0,1,1,1,1,0,1,1,1,1,0,0,1,1,1,1,1,0,0,1,1,1,0,0,0,1,1,0
139,145,"F",9,1,1,1,1,1,1,0,1,0,0,1,1,1,1,1,1,1,1,1,1,1,0,0,1,1,0,1,1,1,1,0,0,1,1,1,0,1,1,0,1,1,1,1,0,1,1,1,0,1,0,1,0,0,0,1,1,1,0,0,0,0,1,1,1,0,0,0,1,0,0,1,1,0,0,0,1,1,1,0,1,1,1,1,1,1,1,1,1,1,1,1,1,1,1,1,0,0,1,1,0
140,146,"F",9,1,1,1,1,1,1,1,1,1,1,1,1,1,1,0,1,1,1,1,1,1,1,1,1,1,1,1,1,1,1,1,1,1,1,1,1,1,1,1,1,1,1,1,1,1,1,1,0,1,0,1,1,0,1,1,1,1,1,1,0,1,1,1,0,1,1,1,0,0,1,0,0,0,1,1,1,1,0,1,1,1,1,1,1,1,1,1,1,1,1,1,0,1,1,0,0,1,1,1,0
141,147,"F",9,1,1,1,1,1,1,1,1,1,1,1,1,1,1,1,1,1,0,1,1,1,1,1,1,1,1,1,1,0,1,1,0,0,0,1,1,1,1,1,1,1,0,1,1,1,0,1,0,1,0,1,0,0,1,1,1,0,1,0,0,0,1,1,1,1,0,1,0,0,1,0,1,1,1,1,1,1,1,1,1,1,1,1,1,1,1,1,1,1,1,1,0,1,1,0,1,0,1,1,0
142,148,"F",9,1,1,1,1,1,1,1,1,1,1,1,1,1,1,0,1,1,1,1,1,1,1,1,1,1,1,1,1,0,1,1,1,1,1,1,1,1,1,0,1,1,0,1,1,0,1,1,0,1,0,1,0,1,1,1,1,1,1,1,1,0,0,1,1,1,0,0,1,0,1,0,1,0,0,1,1,1,1,1,1,1,1,1,0,1,1,1,1,1,1,0,0,1,1,1,0,1,1,1,0
143,149,"M",9,1,1,1,1,1,1,1,1,1,0,1,1,1,1,1,1,1,0,1,1,1,1,1,1,1,0,1,1,1,0,1,0,1,1,1,0,1,1,0,1,0,0,1,0,1,0,1,0,1,0,1,0,1,1,1,1,1,1,1,1,0,1,0,1,0,0,1,0,0,1,1,1,0,1,1,1,1,0,1,1,1,1,0,1,1,1,1,1,1,0,1,0,0,1,1,1,1,1,0,0
144,150,"F",9,1,1,1,1,1,1,1,1,1,1,1,1,1,1,1,1,1,1,1,1,1,1,1,1,1,0,1,1,0,1,0,1,1,1,1,0,1,1,0,1,0,0,1,0,0,1,0,0,1,0,1,0,1,1,1,1,1,0,0,0,0,0,0,0,0,1,1,0,0,1,0,1,0,1,1,1,1,0,0,1,1,1,0,1,1,0,1,1,1,1,1,1,0,1,1,1,0,1,1,0
145,151,"F",9,1,1,1,1,1,1,1,1,1,1,1,1,1,1,1,1,1,1,1,1,1,1,1,1,1,0,1,1,1,1,1,0,0,1,1,1,1,1,0,1,0,1,1,1,0,0,1,0,1,0,1,0,0,1,1,1,1,0,0,1,0,0,1,1,1,0,1,0,0,1,0,0,0,0,1,1,1,0,1,1,1,1,1,1,1,1,1,0,1,1,1,0,1,1,1,0,0,1,1,0
146,152,"M",9,1,1,1,1,1,1,1,1,1,0,1,1,1,1,0,1,1,1,1,1,1,0,1,1,1,1,1,1,1,1,0,0,1,1,1,0,1,0,0,1,0,1,1,1,1,0,0,0,1,0,0,1,1,0,1,1,1,1,0,0,0,0,1,1,0,1,1,1,0,0,0,0,1,1,1,1,1,1,1,1,0,1,0,1,1,1,1,1,1,1,1,0,1,1,0,1,1,1,1,0
147,153,"F",9,1,1,1,1,1,1,1,1,1,1,1,1,1,1,1,1,1,1,1,1,1,1,1,1,1,1,1,1,1,1,1,1,0,1,1,1,1,1,0,1,0,0,1,0,1,0,1,0,1,0,1,1,1,1,1,1,1,0,1,0,1,1,1,1,0,0,1,1,0,1,0,1,0,0,1,1,1,1,1,1,1,1,1,0,1,1,1,1,1,1,1,1,1,1,1,0,1,1,1,0
148,154,"F",9,1,1,1,1,1,1,1,1,1,1,1,1,1,1,1,1,1,0,1,1,1,0,1,1,1,1,1,1,1,1,0,1,0,1,1,1,1,1,0,1,0,1,1,1,1,0,0,0,1,0,1,0,0,1,1,1,1,0,0,0,0,0,1,1,0,0,1,1,0,1,0,0,0,0,1,1,1,1,1,1,1,1,0,1,1,1,1,1,1,1,0,0,1,1,0,0,1,1,1,1
149,155,"F",9,1,1,1,1,1,1,1,1,1,1,1,1,1,1,1,1,1,1,1,1,1,0,1,1,0,1,1,1,0,1,1,1,0,1,1,1,1,1,0,1,0,1,1,1,1,0,1,0,1,0,0,0,1,1,1,1,1,1,1,0,0,1,1,1,0,0,1,1,0,0,0,1,0,1,0,1,1,0,0,1,1,0,1,0,1,1,1,1,1,1,1,0,1,1,1,0,0,1,1,0
150,156,"M",9,1,1,1,1,1,1,1,1,1,0,1,1,1,1,1,1,1,1,1,1,1,1,0,1,1,1,1,1,1,1,1,1,1,1,1,0,1,1,0,1,1,1,1,0,1,0,1,0,0,0,1,0,1,1,1,1,1,0,1,0,1,1,1,1,0,0,1,0,0,1,0,1,0,0,1,1,1,0,0,1,1,1,1,1,1,1,1,1,1,1,1,1,1,1,1,0,1,1,1,1
151,157,"F",9,1,1,1,1,1,1,1,1,1,1,1,1,1,1,1,1,1,1,1,1,1,0,0,1,1,0,1,1,1,1,0,0,0,0,1,1,1,1,1,1,1,0,1,1,1,0,1,0,1,0,1,0,1,1,1,1,1,0,1,1,0,0,0,1,0,0,1,0,0,1,0,1,0,0,1,1,1,1,1,1,1,1,0,1,1,1,1,1,1,1,1,1,1,1,0,0,0,1,1,1
152,158,"F",9,1,1,1,1,1,1,1,1,1,1,1,1,1,1,1,1,1,1,1,1,1,1,1,1,0,0,1,1,0,1,1,0,0,1,1,0,1,1,1,1,1,1,1,1,1,0,1,0,1,0,1,0,1,0,1,1,1,0,1,1,0,0,0,1,0,0,1,0,0,0,0,1,0,1,1,1,1,1,0,1,1,1,0,0,1,1,1,1,1,1,1,1,0,1,1,1,0,1,1,0
153,159,"M",9,1,1,1,1,1,1,1,1,1,1,1,1,1,1,0,1,1,1,1,1,1,1,1,1,1,0,1,0,1,1,0,0,1,1,1,1,1,1,1,1,1,1,1,0,1,0,1,0,1,0,0,0,1,0,1,1,1,1,1,0,1,0,1,1,0,1,1,1,0,0,1,0,1,0,1,1,1,1,1,1,1,1,0,1,1,1,1,1,1,0,1,0,1,1,1,0,0,1,1,1
154,160,"M",9,1,1,1,0,1,1,1,1,1,1,1,1,1,1,1,1,1,1,1,1,1,1,1,0,0,0,1,1,0,1,0,0,1,1,1,1,1,1,1,1,0,0,1,1,1,0,1,0,1,0,1,0,1,1,1,1,1,1,0,1,0,0,1,0,0,0,1,1,0,1,0,0,0,0,1,1,1,1,1,1,1,1,1,1,1,1,1,1,1,1,1,0,1,1,0,1,0,1,1,1
155,161,"M",9,1,1,1,1,1,1,1,1,1,0,1,1,1,1,0,1,1,1,1,1,1,1,1,1,1,1,1,1,1,1,0,1,1,0,1,0,1,1,1,1,0,0,0,0,1,0,1,0,1,0,0,0,0,1,1,1,1,0,1,0,0,1,0,1,1,0,1,1,0,1,0,0,0,0,1,1,1,1,0,1,1,1,1,1,1,1,1,1,1,0,1,1,1,1,0,0,1,1,1,1
156,162,"M",9,1,1,1,1,1,1,1,1,1,1,1,1,1,1,0,1,1,1,1,1,1,1,1,1,1,1,1,1,1,1,0,1,1,1,1,1,1,1,1,1,1,1,1,1,1,1,1,0,1,0,1,1,1,1,1,1,1,1,0,0,1,0,1,1,0,0,1,1,1,1,0,0,1,1,1,1,1,1,1,1,1,1,1,1,1,1,1,1,1,1,1,0,1,1,0,0,0,1,1,1
157,163,"M",9,1,1,1,1,1,1,1,1,1,1,1,1,1,1,0,1,1,1,1,1,1,1,1,1,1,1,1,1,0,1,0,0,1,1,1,1,1,1,1,1,1,1,1,0,1,1,1,0,1,0,0,0,1,1,1,1,1,1,0,0,1,1,0,1,0,1,1,0,0,0,1,0,1,1,1,1,1,0,0,1,1,1,0,1,1,1,1,1,1,1,1,1,1,1,0,1,1,1,1,1
158,164,"M",9,1,1,1,1,1,1,1,1,1,1,1,1,1,1,0,0,1,1,1,1,1,1,1,1,1,0,1,1,0,1,0,1,0,0,1,1,1,1,1,1,1,1,1,1,1,1,1,0,1,0,1,1,1,1,1,1,1,1,1,0,0,1,0,1,0,1,1,1,0,1,0,1,1,1,1,1,1,1,0,1,1,1,0,1,1,1,1,0,1,1,1,1,1,1,0,1,1,1,1,1
159,165,"F",9,1,1,1,1,1,1,1,1,1,1,1,1,1,1,0,1,1,1,1,1,1,1,1,1,1,1,1,1,0,1,0,1,1,1,1,1,1,1,1,1,1,1,1,0,1,1,1,0,0,0,1,1,1,1,1,1,1,1,0,0,1,1,1,1,0,1,1,0,0,1,0,1,0,0,0,1,1,1,1,1,1,1,0,0,1,1,1,1,1,1,1,1,1,1,1,0,0,1,1,1
160,166,"F",9,1,1,1,1,1,1,1,1,1,1,1,1,1,1,1,1,1,1,1,1,1,0,1,1,1,1,1,1,0,1,1,1,1,1,1,0,1,1,1,1,1,1,1,1,1,0,1,0,0,1,1,0,1,1,1,1,1,1,0,0,1,1,1,1,1,0,1,1,0,1,0,0,1,0,1,1,1,1,1,1,1,1,1,0,1,1,1,1,1,0,0,0,1,1,1,0,1,1,1,1
161,167,"M",9,1,1,1,1,1,1,1,1,1,1,1,1,1,1,1,1,1,1,1,1,1,0,1,1,1,0,1,0,0,1,0,1,0,1,1,1,1,1,1,1,1,1,1,0,1,1,1,0,1,1,1,0,1,1,1,1,0,1,1,0,1,0,0,1,0,0,1,1,0,0,0,1,1,0,1,1,1,1,0,1,1,1,1,1,1,1,1,1,1,1,1,0,1,1,1,1,1,1,1,1
162,168,"M",9,1,1,1,1,1,1,1,1,1,1,1,1,1,1,1,1,1,1,1,1,1,0,1,1,0,0,1,1,1,1,0,1,0,1,1,1,1,1,1,1,1,1,1,1,1,1,1,0,1,0,1,1,1,1,1,1,1,1,0,0,1,1,1,1,0,1,1,1,0,1,0,1,1,1,1,1,1,1,1,1,1,1,1,1,1,1,1,1,1,1,1,0,1,1,1,1,0,1,1,1
163,169,"M",9,1,1,1,1,1,1,1,1,1,0,1,1,0,1,0,1,1,1,1,1,1,1,1,1,1,0,1,0,0,1,0,1,1,1,1,1,1,1,1,1,0,0,1,1,1,0,1,0,1,0,1,1,1,1,1,1,1,1,0,1,1,1,1,1,0,0,1,1,0,1,0,1,1,0,0,1,1,1,1,1,1,1,0,0,1,1,1,0,1,0,0,1,1,1,0,1,1,1,1,0
164,170,"F",9,1,1,1,1,1,1,1,1,1,1,1,1,1,1,0,1,1,1,1,1,1,1,1,1,1,0,1,1,1,1,1,0,1,1,1,1,1,1,1,1,0,1,1,1,1,0,1,0,0,1,1,1,1,1,1,1,1,1,1,0,1,1,1,1,0,0,1,1,0,1,0,1,1,0,1,1,1,1,1,1,1,1,0,1,1,1,1,1,1,0,1,1,1,1,1,1,1,1,1,1
165,171,"M",9,1,1,1,1,1,1,0,1,1,1,1,1,1,1,1,1,1,1,1,0,1,0,0,0,1,0,1,1,1,1,1,0,1,1,1,1,1,1,1,1,1,1,1,0,1,1,1,0,0,1,1,0,1,1,1,1,1,1,1,0,1,1,0,1,1,0,0,0,0,1,0,1,0,0,1,1,1,1,1,1,1,1,1,0,1,1,1,1,1,1,1,0,1,1,1,1,1,1,1,1
166,172,"F",9,1,1,1,1,1,1,1,1,1,1,1,1,1,1,1,1,1,1,1,1,1,1,1,1,1,0,1,1,1,1,1,0,0,1,1,1,1,1,1,1,1,1,1,0,1,0,1,0,1,1,1,0,1,1,1,1,1,1,0,0,1,1,1,1,1,0,1,1,0,1,0,1,1,0,1,1,1,1,1,1,1,1,1,0,1,1,1,1,1,1,0,0,1,1,1,0,1,1,1,1
167,173,"F",9,1,1,1,1,1,1,1,1,1,1,1,1,1,1,1,0,1,1,1,1,1,0,1,1,1,0,1,1,0,1,0,0,1,1,1,0,1,1,0,1,0,1,1,0,1,1,1,0,1,0,1,1,0,1,1,1,1,1,1,0,1,0,1,1,0,0,1,1,0,1,0,1,0,1,1,1,1,0,1,1,1,1,0,1,1,1,1,1,1,1,1,0,0,1,0,1,0,1,1,1
168,174,"M",9,1,0,1,1,1,1,1,1,1,1,1,1,1,1,0,1,1,1,1,1,1,1,1,1,1,0,1,0,1,1,0,1,1,1,1,1,1,1,1,1,1,0,1,0,1,1,1,0,1,0,1,0,1,1,1,1,1,1,0,0,1,0,0,1,0,1,1,0,0,1,0,0,1,0,1,1,1,0,1,1,1,1,1,0,1,1,1,1,1,1,1,1,1,1,0,1,1,1,1,1
169,175,"M",9,1,1,1,1,1,1,1,1,1,1,1,1,1,1,0,1,1,1,0,1,1,1,1,1,1,1,1,1,0,1,1,1,1,1,1,1,1,1,1,1,1,1,1,0,1,1,1,0,1,0,1,0,1,1,0,1,1,0,0,0,1,0,1,1,0,1,1,0,1,1,0,0,0,1,0,1,1,1,0,1,1,1,0,1,1,0,1,1,1,1,0,1,1,1,0,1,0,1,1,1
170,176,"F",9,1,1,1,1,1,1,1,1,1,1,1,1,1,1,0,0,1,1,1,1,1,1,0,0,1,0,1,1,0,1,0,1,0,1,1,0,0,1,0,1,0,1,1,0,1,0,1,0,1,0,1,1,1,1,1,0,1,1,0,0,1,0,1,1,1,0,1,1,0,1,0,1,1,1,1,1,1,1,1,1,1,1,0,1,1,1,1,1,1,1,1,1,1,1,1,1,0,1,1,1
171,177,"F",9,1,1,1,1,1,1,1,1,1,1,1,1,1,1,0,0,1,1,1,1,1,1,1,1,1,0,1,1,1,1,0,1,0,1,1,1,1,1,1,1,1,1,0,1,1,1,1,0,1,0,1,1,1,1,1,1,1,1,0,0,1,0,1,0,1,1,1,1,0,1,0,1,0,0,0,1,1,1,0,1,1,1,0,1,1,1,1,0,1,0,1,1,1,1,1,1,1,1,1,1
172,178,"F",9,1,1,1,1,1,1,1,1,1,1,1,1,1,1,1,1,1,1,1,1,1,0,1,1,1,1,1,1,1,1,0,1,0,1,1,1,1,1,1,1,1,1,1,1,1,0,1,0,1,0,1,1,1,1,1,1,0,1,1,1,1,0,1,1,1,0,1,1,0,1,0,0,1,0,0,1,1,1,1,1,1,1,0,1,1,1,1,1,1,1,1,1,1,1,1,1,0,1,1,0
173,179,"F",9,1,1,1,1,1,1,1,1,1,1,1,1,1,1,1,1,1,1,1,1,1,0,1,1,1,1,1,1,1,1,0,1,0,1,1,1,1,1,1,1,1,1,1,1,1,0,1,0,0,0,0,1,1,1,1,1,1,1,1,1,1,0,1,1,1,0,1,1,0,1,0,0,0,0,0,1,1,1,1,1,1,1,0,1,1,1,1,1,1,1,1,1,1,1,1,1,0,1,1,0
174,180,"M",9,1,1,1,1,1,1,1,1,1,1,1,1,0,1,1,1,1,1,1,1,1,0,1,1,1,0,1,1,0,1,0,1,0,1,1,1,1,1,1,1,0,1,1,1,1,1,1,0,1,0,1,1,1,1,1,1,1,1,1,0,1,0,1,0,1,1,1,1,0,1,0,1,0,1,0,1,1,1,0,1,1,1,0,1,1,1,0,1,1,1,1,1,1,1,1,1,0,1,1,0
175,181,"M",9,1,1,1,1,1,1,1,1,1,1,1,1,1,1,0,1,1,0,1,1,1,1,1,1,1,0,1,0,1,1,1,1,0,1,1,1,1,1,1,1,1,1,1,0,1,0,1,0,1,0,1,0,0,1,0,1,0,1,0,1,0,1,1,0,1,1,1,1,0,1,0,1,0,0,1,1,0,1,1,1,1,1,1,0,1,1,1,1,1,1,1,1,1,1,1,1,1,1,1,1
176,182,"F",9,1,1,1,1,1,1,1,1,1,1,1,1,1,1,0,0,1,1,1,1,1,1,1,1,1,0,1,1,0,1,0,1,0,1,1,1,1,1,1,1,0,1,1,1,1,1,1,0,1,0,1,1,1,1,1,1,1,1,1,0,1,0,1,0,1,1,1,1,0,1,0,1,0,1,0,1,1,1,0,1,1,1,0,1,1,0,1,1,1,1,1,1,1,1,1,1,0,1,1,0
177,183,"M",9,1,1,1,1,1,1,1,1,1,1,1,1,1,1,0,1,1,1,1,1,1,0,0,1,1,1,1,1,1,1,0,1,0,1,1,1,1,1,1,1,1,1,0,1,1,1,1,0,0,0,0,1,1,1,1,1,1,1,0,1,0,1,1,1,1,1,1,1,0,1,0,0,0,0,0,1,1,1,1,1,1,1,0,0,1,1,1,1,1,1,1,1,1,1,0,1,1,1,1,1
178,184,"F",9,1,1,1,1,1,1,1,1,1,1,1,1,1,1,0,1,1,1,1,1,1,1,1,1,0,0,1,1,0,1,0,1,0,1,1,1,1,1,1,1,0,1,1,1,1,0,1,0,0,0,1,1,0,1,1,1,1,1,1,0,0,0,0,1,0,1,1,1,0,1,1,1,0,1,1,0,1,1,0,1,1,1,0,1,1,1,1,1,1,1,1,1,1,1,0,0,1,1,1,0
179,185,"M",9,1,1,1,1,1,1,1,1,1,1,1,1,1,1,0,0,1,0,1,1,1,1,1,1,1,1,1,1,1,1,0,1,0,1,1,0,1,1,1,1,1,1,1,0,1,0,1,0,1,0,1,0,0,1,1,1,0,1,0,1,0,1,1,1,1,1,1,1,0,1,0,1,0,0,1,1,1,1,1,1,1,1,1,0,1,1,1,1,0,0,1,1,1,1,0,1,1,1,1,1
180,186,"M",9,1,1,1,0,1,1,1,1,1,1,1,1,1,1,1,0,1,1,1,1,1,0,1,1,1,0,1,1,0,1,1,1,0,1,1,1,1,1,0,1,1,1,0,0,1,0,1,0,1,0,0,0,0,1,1,1,1,1,0,1,0,1,0,1,1,1,1,0,0,1,0,0,0,0,0,1,1,1,1,1,1,1,0,1,1,1,1,1,1,1,0,1,1,1,1,1,1,1,1,1
181,187,"F",9,1,1,1,1,1,1,1,1,1,1,1,1,1,1,1,1,1,1,1,1,1,0,1,1,1,1,1,1,1,0,0,1,0,1,1,1,1,1,1,1,1,1,1,1,0,0,1,0,1,0,1,0,1,1,1,1,1,1,0,0,0,0,1,1,0,0,1,0,0,1,0,0,0,0,1,1,1,1,1,1,1,1,0,1,1,1,1,1,1,1,1,1,1,1,0,1,1,1,1,1
182,188,"M",9,1,1,1,1,1,1,1,1,1,1,1,1,1,1,0,1,1,1,1,1,1,1,1,1,1,0,1,0,0,1,0,0,1,1,1,1,1,1,1,1,1,0,1,1,0,0,0,1,0,1,1,1,0,1,1,1,1,1,1,0,0,0,0,1,0,0,1,1,1,1,0,0,0,1,0,1,1,0,1,1,1,1,0,1,1,1,1,1,1,1,0,1,1,1,1,1,1,1,1,1
183,189,"F",9,1,1,1,1,1,1,1,1,1,1,1,1,1,1,1,1,1,1,1,1,1,1,1,1,1,1,1,1,0,1,0,0,0,1,1,1,1,1,1,1,1,1,1,1,1,1,1,0,1,1,1,1,1,1,1,1,1,1,1,0,0,1,1,1,0,0,1,0,0,0,1,1,0,0,0,0,1,1,0,1,1,1,0,1,1,1,1,1,1,1,1,0,1,1,0,1,0,1,0,1
184,190,"M",9,1,1,1,1,0,1,1,1,1,1,1,1,1,1,0,1,1,0,1,1,1,1,1,0,1,0,1,0,1,1,0,1,0,1,1,1,1,1,0,1,1,1,0,0,0,1,0,0,1,1,1,1,1,1,0,1,1,1,0,0,0,1,0,1,0,0,1,1,1,1,0,1,1,0,1,1,1,1,0,1,1,1,0,1,1,1,1,1,1,1,1,0,1,1,1,1,1,1,1,1
185,191,"M",9,1,1,1,1,1,1,1,1,1,0,1,1,0,1,1,1,1,1,1,1,1,0,1,1,1,1,1,0,0,1,0,1,0,1,1,0,1,1,1,1,1,0,1,1,0,1,1,0,1,1,0,0,1,1,1,1,1,1,1,0,1,1,0,1,0,1,1,0,0,1,0,0,0,0,1,1,1,0,0,1,1,1,0,1,1,1,1,1,1,1,1,1,1,1,1,1,1,1,0,1
186,192,"M",9,1,1,1,1,1,1,1,1,1,0,1,1,1,1,0,1,1,1,1,1,1,0,1,1,1,1,1,1,0,1,1,1,1,1,1,1,1,1,1,1,1,1,1,1,1,0,1,0,0,0,1,0,1,0,1,1,1,1,1,1,1,0,1,0,1,0,0,1,0,0,0,0,0,1,1,1,1,1,1,1,1,1,0,1,1,1,1,1,1,1,1,1,0,1,1,0,1,1,1,1
187,193,"M",9,1,1,1,1,1,1,1,1,1,1,1,1,1,1,1,1,1,1,1,1,1,1,1,0,1,1,1,1,1,1,0,0,0,1,1,1,1,1,1,1,1,1,1,1,1,0,1,0,1,0,1,0,1,1,0,1,1,0,1,0,0,0,1,1,0,0,1,1,0,1,0,0,0,1,1,1,1,1,1,1,1,1,1,1,1,1,1,1,1,0,0,0,1,1,1,0,1,1,1,1
188,194,"M",9,1,0,1,1,1,1,1,1,1,1,1,1,1,0,0,1,1,0,1,1,1,0,1,0,0,0,1,1,0,1,0,1,0,1,1,1,1,1,0,1,0,1,1,0,0,0,1,0,1,0,1,1,1,1,1,1,1,1,0,0,1,1,1,1,1,0,1,1,1,1,0,0,0,1,0,1,1,0,0,1,1,1,0,1,1,1,1,1,1,1,0,1,1,1,1,1,1,1,1,1
189,195,"M",10,1,1,1,1,1,1,1,1,0,1,1,1,1,1,0,1,1,1,1,1,1,1,1,0,0,0,1,1,1,1,1,1,1,1,1,1,1,1,1,1,0,0,1,1,0,1,1,0,1,0,1,1,1,0,1,1,1,0,1,0,1,1,0,1,1,0,1,0,0,0,0,0,1,1,1,1,1,0,1,1,1,1,0,1,1,1,1,1,1,1,1,1,1,1,0,0,0,1,1,0
190,196,"M",10,1,1,1,1,1,1,1,1,1,1,1,1,1,1,0,1,1,1,1,0,1,0,1,1,1,0,1,1,0,1,0,1,1,1,1,1,1,1,1,1,0,0,1,1,1,0,1,0,1,0,1,1,1,1,1,1,1,1,1,0,0,0,0,1,1,1,1,0,0,1,0,0,1,1,1,1,1,1,0,1,1,1,0,1,1,1,1,1,1,1,1,1,1,0,1,1,0,1,1,1
191,197,"M",10,1,1,1,1,1,1,1,1,1,1,1,1,1,1,1,1,1,1,1,1,1,0,1,0,1,0,1,1,1,1,0,1,1,1,1,0,1,1,0,1,0,0,1,1,0,1,1,0,0,0,1,0,1,0,0,1,1,1,0,1,1,0,1,1,1,0,1,1,0,1,0,0,0,1,1,1,1,1,1,1,1,1,1,1,1,1,1,0,1,0,1,1,1,1,0,1,1,1,1,1
192,198,"F",10,1,1,1,1,1,1,1,1,1,1,1,1,1,1,1,1,1,1,1,1,1,1,1,1,1,0,1,1,1,1,1,0,0,1,1,0,1,1,1,1,1,1,0,1,1,0,1,1,0,0,1,1,1,1,1,1,1,1,0,1,0,0,1,1,1,0,1,1,0,0,1,1,0,0,1,1,1,1,1,1,1,1,1,1,1,1,1,1,1,1,1,1,1,1,0,1,1,1,1,1
193,199,"F",10,1,1,1,1,1,1,1,1,1,0,1,1,1,1,1,1,1,1,1,1,1,0,1,1,1,1,1,1,0,1,1,1,1,1,1,1,1,1,1,1,0,1,1,0,0,0,1,0,0,0,0,1,1,0,1,1,1,1,1,0,1,0,0,0,0,0,1,1,0,1,0,1,0,1,0,0,1,0,1,1,1,1,1,1,1,1,1,1,1,1,1,1,1,1,1,0,1,1,1,1
194,200,"M",10,1,1,1,1,1,1,1,1,1,1,1,1,1,1,0,0,1,1,1,1,1,1,1,0,0,0,1,1,0,1,0,1,0,0,1,1,1,1,0,1,0,0,1,0,1,0,1,0,1,0,0,0,0,1,0,1,1,1,1,0,1,1,1,1,1,0,1,0,0,1,1,1,1,0,0,1,1,1,0,1,1,1,1,1,1,1,1,1,1,1,0,1,1,1,1,1,1,1,1,1
195,201,"M",10,1,1,1,1,1,1,1,1,1,1,1,1,1,1,1,1,1,1,1,1,1,1,1,1,1,0,1,1,1,1,1,1,0,1,1,1,1,1,1,1,1,0,1,1,1,1,1,1,1,0,1,0,0,0,1,1,1,1,1,0,1,1,0,1,0,0,1,1,1,1,0,0,0,1,0,1,1,1,0,1,1,0,0,1,1,1,0,1,1,1,0,0,1,1,0,1,0,1,1,0
196,202,"M",10,1,0,1,0,1,1,1,1,1,0,1,1,0,1,1,1,1,1,1,1,1,0,1,1,0,1,1,1,1,1,0,0,0,1,1,1,1,1,1,1,0,1,1,0,1,1,1,0,1,0,0,0,1,1,0,1,1,1,1,0,0,0,1,1,1,1,1,1,0,1,1,1,0,0,1,1,1,0,1,1,1,1,0,1,1,1,1,1,1,1,0,0,1,1,0,0,1,1,1,0
197,203,"M",10,1,1,1,1,1,1,1,1,1,1,1,1,1,1,1,1,1,1,1,1,1,1,1,1,1,1,1,1,1,1,1,1,1,1,1,1,1,1,1,1,1,1,1,0,1,1,1,1,1,0,1,0,1,1,1,1,1,1,0,1,1,0,0,1,0,1,1,1,0,1,0,1,0,1,1,1,1,1,1,1,1,1,0,1,1,1,1,1,1,1,1,1,1,1,1,0,0,1,1,0
198,204,"F",10,1,1,1,1,1,1,1,1,1,1,1,1,1,1,0,0,1,1,1,1,1,1,1,0,1,0,1,1,1,1,0,1,0,1,1,1,1,1,1,1,0,1,0,1,1,1,1,0,1,0,0,0,1,0,1,1,1,1,0,0,1,0,0,1,0,0,1,0,0,1,1,1,1,0,1,1,1,1,1,1,1,1,0,0,1,1,1,1,1,1,1,1,1,1,0,1,1,1,1,1
199,205,"F",10,1,1,1,1,1,1,1,1,1,0,1,1,1,1,1,1,1,1,1,1,1,1,1,1,1,0,1,1,1,1,1,1,0,1,1,1,1,1,1,1,1,0,1,1,1,1,1,0,1,0,1,0,1,1,1,1,1,1,0,0,1,0,0,1,0,0,1,1,1,1,0,0,1,0,0,1,1,1,1,1,1,1,0,0,1,0,1,1,1,1,0,0,1,1,1,1,1,1,1,1
200,206,"F",10,1,1,1,1,0,1,1,1,1,1,1,1,1,1,1,1,1,1,1,1,1,0,1,1,1,0,1,1,1,1,0,1,0,1,1,1,1,1,1,1,0,0,1,1,1,1,0,0,1,0,1,0,0,1,1,1,1,1,1,0,1,1,0,1,0,0,1,1,0,1,0,0,0,1,0,1,1,1,1,1,1,1,0,1,1,1,1,0,1,1,1,0,1,1,0,0,1,1,1,0
201,207,"F",10,1,1,1,1,0,1,1,1,1,1,1,1,1,1,0,1,1,1,1,1,1,1,1,1,1,1,1,1,0,1,0,1,1,1,1,1,1,1,1,1,1,0,1,1,1,1,1,1,1,0,1,0,1,1,1,1,1,1,0,0,1,1,0,1,1,0,1,0,0,1,0,0,1,1,1,1,1,1,1,1,1,1,0,1,1,1,0,0,1,1,1,0,1,1,0,0,0,1,1,0
202,208,"M",10,1,1,1,1,1,1,0,1,1,0,1,1,0,1,1,1,1,1,1,1,1,1,1,0,1,1,1,1,1,1,0,0,1,0,1,0,1,1,0,1,0,1,1,0,1,1,1,0,1,0,1,0,1,1,1,1,1,1,0,0,1,0,0,1,0,0,1,1,0,1,0,1,0,0,1,1,1,0,0,1,1,1,0,0,1,1,1,1,1,1,1,1,1,1,0,1,0,1,1,0
203,209,"F",10,1,1,1,1,1,1,1,1,1,1,1,1,1,1,1,1,1,1,1,1,1,1,1,1,1,1,1,1,0,1,1,1,1,1,1,1,1,1,1,1,1,0,1,1,1,0,1,1,1,1,1,1,1,1,1,1,0,1,0,0,1,1,1,0,0,0,1,1,0,1,0,0,0,1,0,1,1,0,1,1,1,1,1,0,1,1,1,1,1,1,0,0,1,1,0,0,1,1,1,1
204,210,"F",10,1,1,1,1,1,1,1,1,1,1,1,1,1,1,1,0,1,1,1,1,1,1,1,1,1,1,1,1,1,1,0,1,1,1,1,1,1,1,1,1,1,0,1,0,1,1,1,1,1,1,1,1,1,1,1,1,1,1,1,0,1,1,1,0,0,0,1,1,0,1,0,0,0,1,0,1,0,0,1,1,1,1,0,1,1,1,1,1,1,1,1,0,1,1,0,0,0,1,1,0
205,211,"M",10,1,1,1,1,1,1,1,1,1,0,1,1,1,1,0,1,1,0,1,1,1,1,1,1,1,1,1,1,1,1,0,1,1,1,1,0,1,1,1,1,1,1,0,1,1,1,1,0,1,0,1,0,0,1,1,1,1,1,1,0,1,0,0,0,1,0,1,1,0,1,1,1,0,1,1,1,1,1,1,1,1,1,0,1,1,1,1,1,1,1,1,1,1,1,1,1,1,1,1,1
206,212,"F",10,1,1,1,1,1,1,1,1,1,1,1,1,1,1,0,1,1,1,1,1,1,1,1,1,1,1,1,1,1,1,0,1,1,1,1,1,1,1,1,1,1,1,1,0,1,1,1,1,1,0,1,0,1,1,1,1,1,1,0,1,0,1,0,1,0,0,1,1,0,1,0,1,1,1,1,1,0,1,1,1,1,1,1,1,1,1,1,1,1,1,1,1,1,1,1,0,0,1,1,1
207,213,"M",10,1,1,1,1,1,1,1,1,1,1,1,1,1,1,0,1,1,1,1,1,1,1,1,1,1,1,1,1,0,1,0,1,1,1,1,1,1,1,1,1,1,1,1,1,1,0,0,0,1,1,1,1,1,0,1,1,1,1,0,0,1,0,1,1,0,0,1,0,0,1,0,0,0,0,1,1,1,1,0,1,1,1,1,1,1,1,1,1,1,1,0,0,1,1,0,0,0,1,1,1
208,214,"M",10,1,1,1,1,1,1,1,1,1,1,1,0,1,1,1,1,1,1,1,1,1,1,1,1,0,1,1,1,0,1,0,1,1,1,1,1,1,1,1,1,1,1,1,0,1,0,1,1,1,0,1,0,1,1,1,1,1,1,1,1,1,1,0,1,1,0,1,1,1,0,0,0,1,0,1,1,1,1,1,1,1,1,1,1,1,1,1,1,1,0,0,1,1,1,1,1,0,1,1,1
209,215,"M",10,1,1,1,1,1,1,1,1,1,1,1,1,1,1,1,1,1,1,1,1,1,1,1,1,1,0,1,1,0,1,1,0,1,1,1,0,1,1,1,1,0,0,1,0,1,0,1,0,1,0,1,0,1,1,1,1,1,1,1,1,0,1,1,1,0,0,1,0,0,0,0,1,0,1,0,1,1,1,1,1,1,1,1,1,1,1,1,1,1,1,0,1,1,1,0,0,1,1,1,1
210,216,"F",10,1,1,1,1,1,1,1,1,1,0,1,1,1,1,0,1,1,1,1,1,1,0,1,1,1,1,1,1,1,1,1,1,1,1,1,1,1,1,1,1,0,1,1,1,1,0,1,1,1,0,1,1,1,1,1,1,1,0,1,0,0,0,1,0,0,0,1,0,0,1,0,1,0,0,1,1,1,1,1,1,1,1,1,1,1,1,1,1,1,1,1,0,1,1,1,1,1,1,1,0
211,217,"M",10,1,1,1,1,1,1,1,0,1,1,1,1,1,1,0,1,1,1,1,1,1,0,1,1,0,0,1,1,1,1,0,0,1,1,1,1,1,1,1,1,1,0,1,1,1,0,1,0,0,0,0,0,1,0,1,1,1,1,1,0,1,1,0,1,1,0,1,1,0,1,0,0,0,0,1,1,1,0,0,1,1,1,1,1,1,1,1,1,1,1,1,0,1,1,0,1,1,1,1,0
212,218,"M",10,1,0,1,1,1,1,1,1,1,1,1,1,1,1,1,1,1,1,1,1,1,1,1,1,1,1,1,0,0,1,1,1,1,1,1,1,1,1,0,1,1,0,1,1,1,1,1,0,1,0,1,0,0,1,1,1,1,1,1,1,1,0,1,1,0,0,1,1,0,1,0,0,0,0,1,1,1,0,1,1,1,1,0,0,1,1,1,1,1,1,1,0,1,1,0,1,1,1,1,0
213,219,"M",10,1,0,1,1,1,1,1,1,1,1,1,1,1,1,1,1,1,1,1,1,1,0,1,1,1,0,1,1,1,1,0,0,1,1,1,0,1,1,1,1,1,0,1,0,1,0,1,0,1,0,1,0,1,1,1,1,1,1,0,0,1,1,1,1,0,0,1,1,0,1,0,0,0,0,1,1,1,1,1,1,1,1,0,0,1,1,1,1,1,1,1,1,1,1,1,1,0,1,1,1
214,220,"M",10,1,0,1,1,1,1,1,1,1,0,1,1,1,1,1,1,1,1,1,1,1,1,1,1,0,0,1,1,0,1,1,1,0,0,1,1,0,1,1,1,0,1,1,0,1,1,1,0,1,0,1,0,0,1,1,1,1,1,1,0,1,1,1,1,0,0,1,1,0,0,1,0,0,1,1,1,1,0,0,1,1,0,0,0,1,0,1,1,1,1,1,0,1,1,0,1,0,1,1,0
215,221,"F",10,1,1,1,1,1,1,1,1,1,1,1,1,1,1,1,1,1,1,1,1,1,1,1,1,1,1,1,1,0,1,0,1,0,1,1,1,1,1,1,1,1,0,1,1,1,0,1,0,1,0,0,0,0,1,0,1,1,1,1,0,0,0,1,0,0,0,1,0,0,0,0,1,0,1,1,1,1,1,1,1,1,1,0,0,1,1,1,1,1,1,0,1,1,1,1,1,0,1,1,1
216,222,"F",10,1,1,1,1,1,1,1,1,1,1,1,1,1,1,1,1,1,1,1,1,1,0,1,0,1,0,1,1,1,1,0,1,1,1,1,1,1,1,1,1,0,0,1,0,1,0,1,1,0,0,1,1,1,0,1,1,1,0,1,0,0,1,1,1,0,0,1,1,0,1,0,1,0,1,0,1,1,1,1,1,1,1,0,1,0,1,1,1,1,0,1,0,1,1,1,0,0,1,1,1
217,223,"M",10,1,1,1,1,1,1,1,1,1,1,1,1,1,1,0,1,1,1,1,0,1,1,1,1,1,0,1,1,1,1,0,1,1,1,1,0,1,0,1,1,0,0,1,0,0,0,0,0,1,0,1,1,1,1,1,1,0,1,1,0,1,0,0,1,0,0,1,0,1,1,0,0,0,0,0,0,1,0,1,1,1,1,1,1,1,0,1,1,1,1,0,0,1,1,1,0,0,1,1,0
218,224,"F",10,1,1,1,1,1,1,1,1,1,1,1,1,1,1,1,1,1,1,1,1,1,1,1,1,1,1,1,1,1,1,0,1,1,1,1,1,1,1,0,1,1,1,1,1,1,0,1,0,1,0,1,1,1,0,1,1,1,1,0,1,1,1,1,0,0,0,1,0,1,1,1,0,0,0,0,1,1,1,1,1,1,1,1,0,1,1,1,1,1,1,1,1,1,1,0,0,1,1,1,0
219,225,"F",10,1,1,1,1,1,1,1,1,1,1,1,1,0,1,1,1,1,1,1,1,1,1,1,1,1,1,1,1,1,1,0,1,1,1,1,0,1,1,1,1,0,0,1,0,1,0,0,0,1,0,1,1,0,0,1,1,1,0,0,1,1,0,0,1,0,0,1,1,0,1,0,1,0,0,0,1,1,1,0,1,1,1,0,1,1,1,1,1,1,1,1,0,1,1,0,0,0,1,1,0
220,226,"F",10,1,1,1,1,1,1,1,1,1,1,1,1,1,1,1,1,1,1,0,1,1,1,1,1,1,1,1,1,1,1,0,1,1,1,1,0,1,1,1,1,1,0,0,1,1,0,1,0,1,0,1,0,1,1,1,1,1,1,1,1,1,1,1,0,1,0,1,0,0,0,1,1,0,1,1,1,1,0,1,1,1,1,1,0,1,1,1,1,1,1,0,1,1,1,0,0,0,1,1,1
221,227,"M",10,1,1,1,1,1,1,1,1,1,1,0,1,1,1,1,1,1,1,0,1,1,1,1,1,1,0,1,1,1,1,0,1,0,1,1,1,1,1,1,1,1,0,1,0,1,1,1,0,1,0,1,1,1,1,1,1,1,0,0,0,1,1,1,0,0,0,1,0,0,1,0,1,0,1,0,1,1,1,1,1,1,1,0,0,1,1,1,1,1,1,0,1,1,1,1,0,1,1,1,0
222,228,"F",10,1,1,1,1,1,1,1,1,1,1,1,1,1,1,0,1,1,1,1,1,1,1,1,1,1,0,1,1,0,1,1,0,0,1,1,1,1,1,1,1,1,1,1,1,1,1,1,0,1,1,1,0,0,1,1,1,1,1,1,0,0,0,0,1,1,0,1,0,0,0,0,0,0,0,1,1,1,1,1,1,1,0,1,1,1,1,1,1,1,1,1,1,1,1,0,0,1,1,1,0
223,229,"F",10,1,1,1,1,0,1,1,1,1,1,1,1,1,1,1,1,1,1,0,1,1,0,1,1,1,0,1,1,1,1,0,1,1,1,1,1,1,1,1,1,1,0,0,0,1,0,1,1,1,0,1,1,1,1,1,1,1,0,1,0,1,0,1,1,0,0,1,0,0,1,1,1,0,0,1,1,1,1,0,1,1,1,1,0,1,1,1,1,1,1,0,0,1,1,1,0,0,1,1,0
224,230,"F",10,1,1,1,1,1,1,1,1,1,1,1,1,1,1,1,0,1,1,1,1,1,1,1,0,1,1,1,1,0,1,0,1,1,1,1,0,1,1,0,1,0,0,1,1,1,0,1,1,1,0,1,1,1,1,1,1,1,0,1,0,1,1,1,1,0,0,1,0,0,1,0,0,0,1,1,1,1,1,1,1,1,1,0,0,1,1,1,1,1,1,1,1,1,1,1,1,1,1,1,0
225,231,"F",10,1,1,1,1,1,1,1,1,1,1,1,1,1,1,1,1,1,1,1,1,1,0,1,1,1,1,1,1,0,1,0,0,1,1,1,1,1,1,1,1,1,1,1,1,1,0,1,0,1,0,1,1,1,1,1,1,1,1,0,0,0,1,1,0,0,0,1,0,0,1,0,0,1,1,0,1,1,1,1,1,1,1,1,1,0,1,1,1,1,1,0,0,1,1,1,0,0,1,1,0
226,232,"M",10,1,0,1,1,1,1,1,1,1,1,1,1,1,1,1,1,1,1,1,1,1,1,0,1,1,1,1,1,0,1,0,1,0,1,1,0,1,1,1,1,1,0,1,0,1,1,1,1,1,1,1,1,1,1,1,1,0,1,1,0,0,1,1,0,0,1,1,1,0,1,1,0,1,0,1,1,1,1,0,1,1,1,1,0,1,1,1,1,1,1,0,0,1,1,0,0,1,1,1,1
227,233,"F",10,1,1,1,1,1,1,1,1,1,0,1,1,1,1,1,1,1,1,1,1,1,0,1,1,1,1,1,1,1,1,0,1,0,1,1,0,1,1,1,1,1,1,1,1,1,1,1,0,1,0,1,1,0,1,1,1,1,1,0,0,0,1,1,0,0,0,1,1,0,0,0,0,0,0,0,1,1,1,0,1,1,1,0,1,1,1,1,1,1,0,1,1,1,1,0,1,1,1,1,1
228,234,"F",10,1,1,1,1,1,1,1,1,1,0,1,1,1,1,0,0,1,1,1,1,1,1,1,1,0,0,1,1,0,1,0,0,0,1,1,0,1,1,1,1,1,0,1,0,0,1,1,1,1,0,1,1,1,1,1,1,0,0,1,0,0,0,1,1,0,0,1,1,0,0,1,1,0,1,0,1,1,0,0,1,1,1,0,1,1,1,1,1,1,1,0,0,1,1,0,1,1,1,1,1
229,235,"F",10,1,1,1,1,1,1,1,1,1,0,1,1,1,1,1,0,1,1,1,1,1,1,1,0,1,0,1,1,0,1,0,1,0,1,1,1,1,1,0,1,0,1,0,1,0,1,1,0,1,1,1,0,0,1,1,1,1,0,0,0,0,0,0,1,1,0,1,1,0,1,0,1,0,1,1,1,1,1,1,1,1,1,1,1,1,1,1,1,1,1,1,1,1,1,0,0,0,1,1,0
230,236,"M",10,1,1,1,1,1,1,1,1,1,0,1,1,1,1,0,1,1,0,1,1,1,1,1,1,1,1,1,1,1,1,1,1,0,1,1,0,1,1,1,1,1,1,1,1,1,0,1,0,1,0,1,0,1,1,1,1,1,1,0,1,1,0,0,1,0,0,1,1,0,1,0,1,0,1,1,1,1,1,1,1,1,1,0,0,0,1,1,1,1,1,1,1,1,1,1,0,1,1,1,1
231,237,"M",10,1,1,1,1,1,1,1,1,1,1,1,1,1,1,0,1,1,1,1,1,1,1,1,1,1,1,1,1,0,1,0,0,1,1,1,1,1,1,1,1,1,1,1,1,1,0,1,0,1,1,1,0,0,1,1,1,1,1,0,0,0,0,0,1,0,1,1,1,0,1,1,1,0,1,0,1,1,1,0,1,1,1,0,0,1,1,1,1,1,1,1,0,1,1,1,0,1,1,1,0
232,238,"M",10,1,1,1,1,1,1,1,1,1,1,1,1,1,1,0,0,1,1,1,1,1,0,1,1,1,0,0,1,0,1,0,0,1,1,1,1,1,1,1,1,1,1,0,1,1,0,0,0,0,0,1,1,1,0,1,1,1,1,0,0,0,0,0,1,0,1,1,1,0,0,0,1,0,0,1,1,1,0,0,1,1,1,0,1,1,1,1,1,1,0,0,0,1,1,0,1,1,1,1,1
233,239,"F",10,1,1,1,1,1,1,1,1,1,1,1,1,1,1,0,1,0,1,1,1,1,0,1,1,0,0,1,0,0,1,0,0,1,1,1,1,1,1,1,1,0,0,1,1,1,1,1,0,1,1,1,0,1,1,1,1,1,1,1,1,1,1,0,1,0,0,1,1,0,1,0,0,0,0,1,1,1,1,0,1,1,1,1,1,1,1,1,0,1,1,1,1,1,1,0,1,0,1,1,1
234,240,"F",10,1,0,1,1,1,1,1,1,1,1,1,1,1,1,0,0,1,0,1,1,1,1,1,1,1,0,1,1,0,1,0,1,0,1,1,0,1,1,1,1,1,0,1,1,1,0,1,1,1,0,1,0,1,1,1,1,1,0,0,1,1,0,0,1,0,1,1,0,1,1,0,1,0,1,1,0,1,1,0,1,1,1,0,1,1,1,1,1,1,1,1,1,1,1,1,1,0,1,1,1
235,241,"M",10,1,1,1,1,1,1,1,1,1,1,1,1,1,1,0,1,1,1,1,1,1,0,1,1,1,1,1,1,0,1,0,1,0,1,1,0,1,1,1,1,1,0,1,1,1,1,1,0,1,0,1,0,0,0,1,1,1,1,0,0,0,0,0,1,0,1,1,0,0,0,0,0,0,0,0,1,1,0,1,1,1,1,0,0,1,1,1,1,1,1,1,1,1,1,0,1,1,1,1,0
236,242,"M",10,1,1,1,1,1,1,1,1,1,1,1,1,1,1,1,1,1,1,1,1,1,0,1,1,1,0,1,1,1,1,0,1,0,1,1,1,1,1,1,1,1,0,1,0,1,1,1,0,1,0,1,0,1,1,1,1,1,1,0,0,0,1,1,1,0,1,1,0,0,0,0,0,0,0,1,1,1,0,1,1,1,1,1,0,1,1,1,1,1,1,1,1,1,1,0,1,1,1,1,0
237,243,"M",10,1,0,1,1,1,1,1,1,1,0,1,1,1,1,0,0,1,1,1,1,1,0,1,1,1,1,1,1,0,1,1,1,1,1,1,0,1,1,1,1,1,1,1,1,1,0,0,1,1,1,1,1,1,1,0,1,1,0,0,0,1,1,1,1,1,1,1,0,0,1,0,0,0,1,1,1,1,1,1,1,1,1,0,1,1,1,1,1,1,1,1,1,1,1,0,1,0,1,1,0
238,244,"M",10,1,1,1,1,1,1,1,1,1,1,1,1,1,1,0,1,1,1,1,1,1,0,1,1,1,1,1,1,1,1,0,1,0,1,1,1,1,1,1,1,1,1,1,1,1,1,1,0,1,0,0,0,1,1,1,1,1,0,1,0,1,1,1,1,0,0,1,0,0,0,0,0,0,0,1,1,1,1,1,1,1,1,0,1,1,1,1,1,1,1,1,0,1,1,1,1,1,1,1,1
239,245,"M",10,1,0,1,1,0,1,1,1,1,0,1,1,1,1,1,1,1,1,1,1,1,1,1,1,1,1,1,1,1,1,0,0,0,1,1,0,1,1,1,1,1,0,1,1,1,0,1,0,1,0,1,1,1,1,0,0,1,0,1,0,0,0,1,1,0,0,1,1,0,1,1,0,0,1,1,1,1,1,1,1,1,1,1,1,1,1,1,1,1,1,1,0,1,1,1,1,1,1,1,1
240,246,"F",10,1,1,1,1,1,1,1,1,1,1,1,1,1,1,1,1,1,1,1,1,1,0,1,1,1,0,1,1,0,1,0,1,1,1,1,1,1,1,0,1,1,1,1,1,1,1,1,1,1,0,1,0,0,1,1,1,1,0,1,0,0,0,1,1,0,1,1,0,0,0,0,1,1,0,0,1,1,0,0,1,1,1,0,1,1,1,1,1,1,1,0,0,0,1,0,1,0,1,1,1
241,247,"M",10,1,1,1,1,1,1,1,1,1,1,1,1,1,1,1,1,1,1,1,1,1,0,1,1,1,1,1,1,1,1,1,1,1,1,1,1,1,1,1,1,1,1,1,1,1,0,1,0,0,1,1,1,1,1,1,1,1,0,1,0,0,1,1,1,1,1,1,1,0,0,0,0,0,1,1,1,1,0,1,1,1,1,1,0,0,1,1,1,1,1,1,1,1,1,1,0,1,1,1,1
242,248,"F",10,1,1,1,1,1,1,1,1,1,0,1,1,1,1,0,0,1,1,1,0,1,0,0,1,0,1,1,1,1,1,1,0,0,1,1,0,1,1,0,1,1,1,0,1,1,0,1,0,1,0,1,1,0,0,1,1,1,1,1,0,0,1,1,1,1,1,1,0,0,1,0,0,0,1,1,1,1,1,1,1,1,1,0,0,1,1,1,1,1,1,1,1,1,1,1,1,1,1,1,1
243,249,"M",10,1,1,1,1,1,1,1,1,1,1,1,1,1,1,1,1,1,1,1,1,1,1,1,1,0,0,1,1,1,1,1,1,1,1,1,0,1,1,1,1,1,0,1,0,1,1,1,0,1,0,1,0,1,1,1,1,1,1,1,1,0,1,0,0,0,0,1,0,0,0,0,0,0,1,1,1,1,1,1,1,1,1,1,1,1,1,1,1,1,0,1,1,1,1,0,1,0,1,1,1
244,250,"M",10,1,1,1,1,1,1,1,1,1,0,1,1,1,1,0,1,1,0,1,0,1,1,1,1,0,1,1,0,0,1,0,1,1,1,1,1,1,1,0,1,1,1,1,1,1,1,0,0,0,0,0,0,0,1,0,1,1,1,1,1,0,0,0,1,0,0,1,0,0,0,0,0,1,1,1,1,1,0,0,1,1,1,0,0,1,1,1,1,1,1,0,1,1,1,1,0,1,1,1,1
245,251,"M",10,1,1,1,1,1,1,1,1,1,1,1,1,1,1,0,1,1,1,1,0,1,0,1,1,1,1,1,1,1,1,0,1,1,1,1,1,1,1,1,1,1,1,1,0,1,1,1,1,1,0,1,0,1,1,1,1,1,1,0,0,0,1,1,1,0,0,1,0,1,0,0,0,1,1,1,1,1,1,0,1,1,1,0,1,1,1,1,1,1,1,1,1,1,1,1,0,1,1,1,1
246,252,"F",10,1,1,1,1,1,1,1,1,1,1,1,1,1,1,1,1,1,1,1,1,1,0,1,0,1,1,1,1,1,1,1,0,1,1,1,0,1,1,1,1,0,1,1,1,1,0,1,0,0,1,1,1,0,1,1,1,1,0,1,0,0,1,1,1,0,0,1,1,1,0,0,0,1,0,0,1,1,1,0,1,1,1,1,0,1,1,1,1,1,1,1,1,1,1,1,1,0,1,1,0
247,253,"M",10,1,1,1,1,1,1,1,1,1,1,1,1,1,1,1,1,1,1,1,1,1,0,1,1,1,0,1,1,0,1,0,1,1,1,1,0,1,1,1,1,0,0,1,1,1,0,1,0,1,0,1,1,1,1,1,1,1,0,1,0,0,0,0,0,0,1,0,1,0,1,0,0,1,0,1,1,1,1,1,1,1,1,1,0,1,0,1,1,1,1,1,1,1,1,0,1,1,1,1,0
248,254,"M",10,1,1,1,1,1,1,1,1,1,1,1,1,1,1,1,1,1,1,1,1,1,1,1,1,0,1,1,1,0,1,0,1,1,1,1,0,1,1,1,1,1,0,1,1,1,1,0,0,1,0,1,0,0,1,1,1,1,0,1,0,1,0,1,0,0,1,1,1,0,1,1,0,1,0,1,1,1,1,0,1,1,1,1,1,1,1,1,1,1,1,1,1,1,1,0,1,1,1,1,0
249,255,"M",10,1,1,1,1,1,1,1,1,1,1,1,1,1,1,0,1,1,1,1,1,1,0,1,1,1,0,1,1,0,1,0,1,1,1,1,1,1,1,1,1,1,0,1,1,1,1,1,0,1,0,1,0,0,1,1,1,1,0,1,0,0,0,1,0,0,1,1,0,0,0,0,0,1,0,1,1,1,1,0,1,1,1,0,1,1,1,1,0,1,1,0,1,1,1,0,1,0,1,1,0
250,256,"F",10,1,1,1,1,1,1,1,1,1,0,1,1,1,1,0,1,1,1,1,1,1,1,1,1,1,1,1,1,1,1,0,1,1,1,1,1,1,1,1,1,1,0,1,1,1,1,1,0,0,0,0,0,1,1,0,1,1,1,1,1,0,1,0,1,0,1,1,1,0,0,0,0,0,0,0,1,1,1,0,1,1,1,1,0,1,1,1,1,1,1,1,0,1,1,0,1,0,1,1,1
251,257,"M",10,1,1,1,1,1,1,1,1,1,0,1,1,1,1,0,0,1,1,1,1,1,1,1,1,1,0,1,1,1,1,0,1,1,1,1,0,1,1,1,1,1,0,1,1,0,0,1,0,1,0,1,0,1,1,1,1,1,1,1,1,0,1,0,1,0,1,1,1,0,1,0,0,1,0,0,1,1,1,0,1,1,1,1,0,1,1,1,1,1,1,0,1,1,1,1,0,1,1,1,0
252,258,"F",10,1,0,1,0,1,1,1,1,1,1,1,1,1,1,1,1,1,1,1,1,1,0,1,1,1,0,1,1,1,1,0,1,0,1,1,1,1,1,1,1,0,1,1,0,1,0,1,1,1,1,1,0,1,1,1,1,1,0,1,0,0,1,0,0,0,1,1,0,0,1,0,1,1,0,0,1,1,0,1,1,1,1,0,1,1,1,1,1,1,1,1,1,1,1,0,1,0,1,1,0
253,259,"M",10,1,1,1,1,1,1,1,1,1,1,1,1,1,1,1,1,1,1,1,1,1,1,1,1,0,0,1,1,1,1,0,1,0,1,1,0,1,1,0,1,1,0,1,0,1,1,1,0,1,0,1,0,1,1,1,1,1,0,1,0,0,1,1,1,0,0,1,0,0,0,0,0,0,0,1,1,1,0,0,1,1,1,0,0,1,1,1,1,1,1,0,1,1,1,0,1,1,1,1,0
254,260,"M",10,1,1,1,1,1,1,1,1,1,1,1,1,1,1,0,1,1,1,1,1,1,0,1,1,1,1,1,1,1,1,1,1,1,1,1,1,1,1,1,1,1,0,1,0,1,0,1,1,0,0,1,1,0,1,1,1,1,1,0,0,0,1,1,1,1,0,1,1,1,1,1,0,0,1,0,1,1,1,1,1,1,1,0,0,1,1,1,1,1,1,1,1,1,1,1,0,0,1,1,1
255,261,"M",10,1,1,1,1,1,1,1,1,1,1,1,1,1,1,1,1,1,1,1,1,1,1,1,1,1,1,1,1,1,1,0,1,0,1,1,1,1,1,1,1,1,1,1,0,1,0,1,0,1,0,1,1,0,1,1,1,1,1,1,1,0,1,1,1,1,0,1,1,1,1,1,0,0,1,0,1,1,1,1,1,1,1,1,1,1,1,0,1,1,1,0,1,1,1,1,1,1,1,1,1
256,262,"F",10,1,1,1,1,1,1,1,1,1,0,1,1,1,1,0,1,1,1,1,1,1,1,1,1,1,0,1,1,1,1,0,1,0,1,1,1,1,1,1,1,1,1,1,1,1,0,1,0,1,0,1,1,1,1,1,1,1,0,1,0,1,1,1,1,0,0,1,0,0,1,0,0,0,1,1,1,1,1,0,1,1,1,0,0,1,1,1,1,1,1,1,1,1,1,0,1,1,1,1,1
257,263,"F",10,1,1,1,1,1,1,1,1,1,0,1,1,1,1,0,1,1,1,1,1,1,1,1,1,1,1,1,1,0,1,1,1,0,1,1,1,1,1,1,1,0,1,1,0,1,0,1,1,1,0,1,0,1,1,1,1,1,1,0,1,1,1,0,1,0,0,1,0,0,0,0,0,0,1,1,1,1,1,1,1,1,1,1,0,1,1,1,1,1,1,1,0,1,1,0,1,0,1,1,1
258,264,"M",10,1,1,1,1,1,1,1,0,1,1,1,1,1,1,0,1,1,1,1,1,1,0,1,1,1,1,1,1,0,1,1,1,0,1,1,0,1,1,1,1,0,0,1,1,1,0,1,0,1,0,1,0,1,1,1,1,1,1,0,1,0,0,1,1,0,1,1,1,0,1,0,0,0,1,1,1,1,1,1,1,1,1,0,1,1,1,1,1,1,0,1,0,1,1,0,0,1,1,1,1
259,265,"M",10,1,0,1,1,1,1,1,1,1,0,1,1,1,1,0,1,1,1,1,1,1,0,1,1,1,1,1,1,1,1,1,1,0,1,1,1,1,1,1,1,1,0,1,1,1,0,1,1,1,0,1,1,1,1,1,1,1,1,1,0,0,1,1,0,0,0,1,1,0,1,0,0,0,0,1,1,1,1,0,1,1,1,0,0,1,1,1,1,1,0,1,1,1,1,0,0,0,1,1,1
260,266,"M",10,1,1,1,1,1,1,1,1,1,1,1,1,1,1,0,0,1,1,1,1,1,0,1,1,1,1,1,1,1,1,0,1,0,1,1,1,1,1,1,1,1,1,1,1,1,1,1,0,1,1,1,0,1,1,1,1,1,1,0,0,0,1,1,1,0,0,1,1,0,1,0,0,0,1,1,1,1,0,1,1,1,1,0,0,1,1,1,1,1,1,1,1,1,1,1,1,1,1,1,1
261,267,"F",10,1,1,1,0,1,1,1,1,1,1,1,1,1,1,0,0,1,1,1,1,1,1,1,0,1,0,1,1,0,1,0,1,1,1,1,0,1,1,1,1,1,1,1,0,1,1,1,1,1,0,1,1,1,1,0,1,1,1,1,0,1,1,0,0,0,0,1,1,0,1,0,0,1,1,1,1,1,1,1,1,1,0,1,0,1,1,1,1,0,1,1,1,1,1,0,1,0,1,1,1
262,268,"M",10,1,1,1,1,1,1,1,1,1,1,1,0,1,1,0,0,1,1,1,1,1,0,1,1,1,1,1,1,1,1,0,1,0,1,1,0,1,1,1,1,0,0,1,0,1,1,1,1,0,0,1,1,1,1,1,1,1,1,1,0,0,1,1,1,1,1,1,1,0,0,1,0,1,1,1,1,1,1,0,1,1,1,1,1,1,1,1,1,1,1,1,1,1,1,0,1,0,1,1,1
263,269,"F",10,1,1,1,1,1,1,1,1,1,1,1,1,1,1,0,1,1,1,1,1,1,0,1,1,1,0,1,1,1,1,0,1,0,1,1,1,1,1,1,1,1,0,1,1,1,0,1,0,1,0,1,0,1,1,1,1,1,1,0,0,1,0,1,1,1,0,1,1,0,1,1,0,0,1,0,1,1,0,1,1,1,1,1,0,1,1,1,1,1,1,1,1,1,1,0,0,1,1,1,1
264,270,"F",10,1,1,1,1,1,1,1,1,1,1,1,1,0,1,0,0,1,1,1,1,1,0,1,0,1,1,1,1,0,1,0,1,1,1,1,1,1,1,0,1,1,1,1,1,1,0,1,0,0,1,1,0,0,1,1,1,1,1,1,0,1,1,1,0,1,0,1,0,0,1,0,1,0,1,1,1,1,0,0,1,1,1,1,1,1,1,1,1,1,1,1,0,1,1,1,0,1,1,1,1
265,271,"M",10,1,1,1,1,1,1,1,1,1,1,1,1,1,1,0,0,1,1,1,1,1,0,1,1,1,1,1,1,1,1,0,1,0,1,1,0,1,1,1,1,1,1,1,0,1,0,1,0,0,0,1,0,1,1,1,1,1,1,0,0,0,1,1,1,0,1,1,1,0,1,1,0,0,1,1,1,1,1,1,1,1,1,1,1,1,1,1,1,1,1,0,1,1,1,1,0,1,1,1,0
266,272,"M",10,1,1,1,0,1,1,1,1,1,1,1,1,1,1,0,1,1,1,1,1,1,0,1,1,0,1,1,1,1,1,0,0,1,1,1,0,1,1,1,1,1,1,1,1,1,1,0,0,1,1,1,1,1,1,1,1,1,1,0,0,0,0,0,1,1,0,1,1,0,1,0,1,1,0,1,1,1,0,0,1,1,1,0,1,1,1,1,1,1,1,1,0,0,1,0,0,0,1,0,0
267,273,"M",10,1,1,1,1,0,1,1,1,1,1,1,1,1,1,0,0,1,1,0,1,0,1,1,1,1,0,1,1,0,1,0,0,0,1,1,0,1,1,1,1,1,0,0,1,1,0,0,0,0,0,1,0,0,1,1,1,1,0,1,0,0,0,1,1,0,0,1,1,0,0,0,0,1,0,1,1,1,1,0,1,1,1,0,1,1,1,1,1,1,1,0,1,1,1,1,1,1,1,1,0
268,274,"F",10,1,1,1,1,1,1,1,1,1,1,1,1,1,1,0,1,1,1,1,1,1,0,1,1,1,0,1,0,1,1,1,0,1,1,1,1,1,1,1,1,1,0,1,0,1,1,1,0,1,0,1,1,0,0,1,1,1,1,1,0,1,0,1,1,0,0,1,1,0,1,0,0,0,1,1,1,1,0,1,1,1,1,0,0,1,1,1,1,0,1,1,0,1,1,1,0,1,1,1,0
269,275,"M",11,1,1,1,1,1,1,1,1,1,1,1,1,1,1,0,0,1,1,1,1,1,0,1,0,1,1,1,1,0,1,0,1,1,1,1,1,1,1,0,1,0,0,1,1,1,1,1,0,0,0,1,0,1,0,1,1,1,0,1,0,0,1,0,1,0,1,1,0,0,1,1,1,0,0,0,1,1,1,0,1,1,1,1,0,1,0,1,1,1,1,1,0,1,1,0,0,0,1,1,1
270,276,"F",11,1,1,1,1,1,1,1,1,1,1,1,1,1,1,1,1,1,1,1,0,1,1,1,1,1,1,1,1,0,1,1,1,0,1,1,1,1,1,0,1,1,1,1,0,1,0,1,1,1,0,1,0,1,1,1,1,1,1,0,1,1,1,1,1,0,0,1,1,0,0,0,0,0,1,1,1,1,1,0,1,1,1,1,0,1,1,1,1,1,1,1,1,1,1,0,0,1,1,1,0
271,277,"M",11,1,1,1,1,1,1,1,1,1,1,1,1,1,1,0,0,1,1,1,1,1,1,1,1,1,0,1,1,0,1,0,1,0,1,1,1,1,1,1,1,0,1,1,1,1,1,1,0,1,0,1,1,0,1,1,1,1,1,0,0,0,0,0,1,0,1,1,0,0,1,1,0,0,1,1,1,1,1,1,1,1,1,0,0,1,1,1,1,1,1,1,1,1,1,0,1,1,1,1,1
272,278,"M",11,1,1,1,0,1,1,1,1,1,1,1,1,1,1,1,1,1,1,1,1,1,0,1,1,1,1,1,1,0,1,1,1,0,1,1,1,1,1,1,1,0,1,1,0,1,0,1,1,1,1,1,0,1,1,1,1,1,1,1,0,1,0,1,1,0,0,1,1,1,1,0,0,0,0,0,1,1,1,1,1,1,1,1,1,1,1,1,1,1,1,1,0,1,1,0,0,0,1,1,1
273,279,"M",11,1,1,1,1,1,1,1,1,1,1,1,1,1,1,0,1,1,1,1,1,1,1,1,1,1,1,1,1,1,1,0,0,0,1,1,0,0,1,0,1,0,1,1,0,0,1,1,0,1,0,1,0,1,0,1,1,1,1,1,0,1,0,0,1,1,0,1,1,1,1,0,0,0,1,0,1,1,1,1,1,1,1,1,1,1,1,1,1,1,1,1,0,1,1,0,0,0,1,1,1
274,280,"M",11,1,1,1,1,1,1,1,1,1,1,1,1,0,1,0,1,1,0,1,1,1,0,1,1,1,0,1,1,1,1,0,1,1,1,1,1,1,1,1,1,1,1,1,0,1,0,1,1,1,0,1,0,1,1,1,1,1,1,0,0,0,0,1,1,1,1,1,0,0,1,1,0,0,1,0,1,1,0,0,1,1,1,0,1,1,1,1,1,1,1,1,1,1,1,0,0,1,1,1,0
275,281,"M",11,1,1,1,1,1,1,1,1,1,1,1,1,1,1,0,0,1,1,1,1,1,0,1,1,1,0,1,1,0,1,0,1,0,1,1,1,1,1,1,1,0,0,0,0,1,0,1,0,1,0,1,0,1,0,1,1,1,0,1,0,0,1,1,1,0,1,1,1,0,1,1,1,0,0,0,1,1,0,1,1,1,1,1,1,1,1,1,0,1,1,1,1,1,1,1,1,1,1,1,1
276,282,"M",11,1,1,1,1,1,1,1,1,1,1,1,1,1,1,1,1,1,1,1,1,1,1,1,1,1,1,1,1,1,1,0,1,1,1,1,0,1,1,0,0,1,0,1,1,1,1,1,0,0,0,1,0,1,1,1,1,1,1,1,1,1,1,1,1,1,1,1,0,1,0,1,0,0,1,0,1,1,1,1,1,1,1,1,1,1,1,1,1,1,1,1,1,1,1,1,1,1,1,1,0
277,283,"M",11,1,1,1,1,1,1,1,1,1,1,1,1,1,1,0,1,1,1,1,1,1,1,1,1,1,0,1,0,1,1,0,1,1,1,1,0,1,1,1,1,0,0,1,0,1,0,1,0,1,1,1,0,0,1,0,1,1,1,1,0,0,0,1,1,0,1,1,0,0,0,0,1,0,0,0,1,1,1,1,1,1,1,0,1,1,1,1,1,1,1,0,0,1,1,0,1,1,1,1,1
278,284,"F",11,1,1,1,1,1,1,1,1,1,1,1,1,0,1,1,1,1,1,1,1,1,1,1,1,1,1,1,1,0,1,1,1,0,1,1,1,1,1,0,1,0,1,1,0,1,1,1,1,1,1,1,1,1,0,1,1,1,1,1,0,1,0,1,0,0,0,1,1,1,1,1,0,1,0,0,1,1,0,1,1,1,1,1,1,1,1,1,1,1,1,1,0,1,1,0,1,0,1,1,1
279,285,"F",11,1,1,1,1,1,1,1,1,0,1,1,1,1,1,1,1,1,1,1,1,1,1,1,1,1,0,1,1,1,1,1,1,0,1,1,0,1,1,0,1,0,0,0,0,1,1,1,0,1,0,1,1,1,1,1,1,1,0,1,0,1,0,0,1,0,0,1,1,0,1,0,1,0,1,1,1,1,0,1,1,1,1,0,1,1,1,1,1,1,1,1,0,1,1,1,1,0,1,1,1
280,286,"M",11,1,1,1,1,1,1,1,1,1,1,1,1,1,1,1,1,1,1,1,1,0,0,1,1,1,1,1,1,0,1,1,1,0,1,1,1,1,1,1,1,0,1,0,0,1,0,1,1,1,0,1,1,1,1,0,1,1,1,0,1,1,1,0,1,0,0,1,0,0,0,0,0,0,1,1,1,1,1,1,1,1,1,1,0,1,1,1,1,1,1,1,0,1,1,0,1,0,1,1,1
281,287,"M",11,1,0,1,1,1,1,1,1,1,1,1,1,1,1,1,1,1,1,1,1,1,0,1,1,1,1,1,1,1,1,0,1,0,1,1,1,1,1,1,1,0,1,1,0,1,1,1,0,1,1,1,1,1,1,1,1,1,1,0,0,0,1,1,1,0,1,1,1,0,1,0,0,1,0,1,1,1,1,1,1,1,1,0,0,1,1,1,1,1,1,1,0,1,1,0,1,1,1,1,1
282,288,"M",11,1,1,1,1,1,1,1,1,1,1,1,1,1,1,1,1,1,1,1,1,1,0,1,1,1,0,1,1,1,1,0,1,1,1,1,1,1,1,1,1,1,0,1,0,1,1,1,0,1,0,1,1,1,1,1,1,1,0,0,1,1,1,1,1,1,0,1,1,0,1,0,0,0,0,1,1,1,1,0,1,1,1,0,1,1,1,1,1,1,1,1,1,1,1,0,1,0,1,1,1
283,289,"F",11,1,1,1,1,1,1,1,1,0,0,0,0,1,0,1,1,1,1,0,1,1,1,1,1,1,1,1,1,0,1,0,1,1,1,1,1,1,1,1,1,0,1,0,1,1,0,1,0,1,0,0,1,0,1,0,1,1,1,1,0,0,0,1,0,0,0,1,0,0,1,0,0,1,1,0,0,1,1,1,1,1,1,1,0,1,1,1,1,1,1,1,0,1,1,0,0,0,1,1,0
284,290,"F",11,1,1,1,1,1,1,1,1,1,1,1,1,1,1,0,1,1,1,1,1,1,0,1,1,1,1,1,1,0,1,1,0,0,1,1,0,1,1,0,1,1,0,1,0,1,1,1,0,1,0,1,0,0,0,1,1,1,1,1,0,1,1,0,1,0,0,1,1,0,0,0,0,0,1,1,1,1,1,1,1,1,1,1,1,1,1,1,1,1,1,0,1,1,1,0,1,0,1,1,0
285,291,"F",11,1,1,1,1,1,1,1,1,1,1,1,1,0,1,1,0,1,1,1,1,1,0,1,1,0,0,1,1,0,1,1,1,1,1,1,0,1,1,0,1,1,0,1,0,1,0,1,1,1,0,1,1,1,1,1,1,1,0,1,0,0,1,1,1,0,0,1,0,0,1,0,0,0,0,1,1,1,0,0,1,1,1,0,0,1,1,1,1,1,1,1,0,1,1,1,1,0,1,1,0
286,292,"M",11,1,1,1,1,1,1,1,1,1,1,1,1,0,1,0,1,1,1,1,1,1,0,1,1,1,0,1,0,1,1,0,1,1,0,1,1,1,1,1,1,0,1,1,1,0,0,1,0,1,0,1,0,1,1,1,1,1,1,1,0,1,0,1,1,0,0,1,1,0,0,0,0,0,0,1,1,1,1,1,1,1,1,1,1,1,1,1,1,1,1,1,0,1,1,0,0,1,1,1,1
287,293,"F",11,1,1,1,1,1,1,1,1,1,1,1,1,1,1,0,1,1,1,1,1,1,1,0,1,1,0,1,0,0,1,1,1,0,1,1,0,0,1,0,1,0,1,1,1,1,1,1,0,1,1,1,0,0,1,1,1,1,0,1,1,1,0,1,1,0,0,1,0,0,1,0,0,0,1,1,1,1,1,0,1,1,1,1,1,1,1,1,1,1,1,0,0,1,1,1,1,0,1,1,0
288,294,"M",11,1,1,1,1,1,1,1,1,1,1,1,1,0,1,1,1,1,1,1,1,1,1,1,1,1,1,1,1,1,1,0,1,1,1,1,1,1,1,1,1,0,1,1,1,1,0,1,0,1,1,1,0,0,1,1,1,1,0,1,1,1,1,1,1,0,0,1,1,0,1,0,0,0,0,1,1,1,1,1,1,1,1,0,1,1,1,1,1,1,1,0,0,1,1,1,0,1,1,1,1
289,295,"M",11,1,1,1,1,1,1,1,1,1,1,1,1,1,1,1,1,1,1,1,1,1,0,1,1,1,0,1,1,1,1,1,1,1,1,1,1,1,1,1,1,1,1,1,1,1,1,1,1,0,0,1,0,1,1,1,1,1,1,1,0,0,0,1,1,0,0,1,1,0,1,1,0,0,0,1,1,1,1,1,1,1,1,1,0,1,1,1,1,1,1,1,1,1,1,1,1,1,1,1,0
290,296,"F",11,1,1,1,1,1,1,1,1,1,0,1,1,1,1,1,1,1,1,0,1,1,0,1,1,1,0,1,1,1,1,1,0,1,1,1,0,1,1,0,1,1,0,1,1,1,0,1,0,1,0,1,0,1,0,0,1,1,0,0,0,0,0,0,1,0,0,1,1,0,1,0,1,0,0,1,1,1,0,0,1,1,1,1,1,1,1,1,1,1,1,0,1,1,1,0,1,1,1,1,0
291,297,"F",12,1,1,1,1,1,1,1,1,1,1,1,1,1,1,1,0,1,1,1,1,1,0,1,1,1,0,1,1,1,1,0,0,0,1,1,0,1,1,1,1,0,0,1,1,0,0,1,1,1,0,1,0,0,1,1,0,0,0,1,0,0,1,1,1,0,1,1,0,0,0,0,0,1,0,1,1,1,1,0,1,1,0,0,0,1,1,1,1,1,0,0,0,1,1,0,0,1,1,1,1
292,298,"M",12,1,1,1,1,1,1,1,1,1,1,1,1,1,1,0,1,1,1,1,1,1,0,1,1,1,1,1,1,0,1,0,1,1,1,1,1,1,1,1,1,1,1,1,0,1,1,1,0,1,0,1,0,0,1,1,1,1,1,0,1,0,1,0,1,0,1,1,1,0,1,0,0,0,1,1,1,1,1,1,1,1,1,1,1,1,1,1,1,0,1,1,0,0,1,1,1,0,1,1,1
293,299,"M",12,1,1,1,1,1,1,1,1,1,1,1,1,1,1,0,1,1,1,1,1,1,1,1,1,1,0,1,0,0,1,0,1,1,1,1,1,1,1,0,1,1,0,1,0,1,0,0,0,1,1,1,0,1,1,1,1,1,0,1,0,0,0,1,1,0,0,1,0,0,1,0,0,0,0,1,1,1,1,1,1,1,1,0,1,1,1,1,1,0,1,0,1,1,1,1,1,0,1,1,1
294,300,"M",12,1,0,1,1,1,1,1,1,1,1,1,1,1,1,1,1,1,1,1,1,1,1,1,1,1,1,1,0,1,1,0,1,0,1,1,0,1,1,1,1,1,1,0,1,1,1,1,0,1,1,1,0,1,1,1,1,1,0,1,0,0,0,1,1,0,1,1,1,0,0,0,0,0,0,1,1,1,1,1,1,1,1,1,1,1,1,1,1,1,1,0,1,1,1,1,1,1,1,1,1
295,301,"F",12,1,1,1,1,1,1,1,1,1,1,1,1,1,1,1,0,1,1,1,1,1,0,1,1,1,1,1,1,1,1,0,1,0,1,1,0,1,1,0,1,1,0,1,1,1,1,1,0,1,0,1,0,0,1,1,1,1,1,0,0,1,0,1,1,1,1,1,0,0,0,0,1,1,0,1,0,1,1,0,1,1,1,0,0,1,1,1,1,1,1,0,0,1,1,0,1,0,1,1,1
296,302,"F",12,1,1,1,1,1,1,1,1,1,1,1,1,1,1,0,1,1,1,1,1,1,0,1,1,1,1,1,1,0,1,1,0,0,1,1,0,1,1,0,1,1,0,1,0,1,1,1,0,1,0,1,0,0,0,1,1,1,1,1,0,1,1,0,1,0,0,1,1,0,0,0,0,0,1,1,1,1,1,1,1,1,1,1,1,1,1,1,1,1,1,0,1,1,1,0,1,0,1,1,0
297,303,"M",12,1,1,1,1,1,1,1,1,1,1,1,1,1,1,1,1,1,1,1,1,1,1,1,1,1,1,1,1,0,0,1,1,1,1,1,0,1,1,1,1,0,1,1,1,1,0,1,0,1,0,1,1,1,1,1,1,1,1,0,0,1,0,1,1,0,0,1,0,0,1,0,0,0,1,1,1,1,1,1,1,1,1,0,0,1,1,1,1,1,1,1,1,1,1,1,1,0,1,0,1
298,304,"M",12,1,1,1,1,1,1,1,1,1,1,1,1,1,1,0,1,1,1,1,1,1,1,1,1,1,0,1,1,1,1,1,1,1,1,1,1,1,1,1,1,1,0,1,1,1,1,1,0,1,0,1,1,1,1,1,1,1,0,0,0,0,1,1,1,0,0,1,0,1,0,0,0,1,0,1,1,1,1,1,1,1,1,0,1,1,1,1,1,1,1,1,0,1,1,1,0,1,1,1,0
299,305,"M",12,1,1,1,1,0,1,1,1,1,1,1,1,1,1,1,1,1,1,1,1,1,0,1,1,1,1,1,1,1,1,0,1,1,1,1,1,1,1,0,1,1,1,0,1,1,1,1,0,1,1,1,1,1,1,1,0,1,1,0,0,0,1,1,1,0,0,1,1,0,1,1,1,1,1,0,1,1,1,0,1,1,1,0,1,1,1,1,1,1,1,1,1,1,1,1,0,1,1,1,0
300,306,"F",12,1,1,1,1,1,1,1,1,1,1,1,1,0,1,1,1,1,1,1,1,1,0,1,1,1,1,1,1,1,1,1,1,1,1,1,1,1,1,1,1,1,1,1,1,1,1,1,0,0,0,1,0,1,1,1,1,1,1,0,0,0,0,1,1,0,0,1,1,0,1,0,1,1,1,1,1,1,1,1,1,1,0,1,0,1,1,1,1,1,1,1,0,1,1,0,1,1,1,1,1
301,307,"M",12,1,1,1,1,1,1,1,1,1,1,1,1,1,1,1,1,1,1,1,1,1,1,1,1,0,1,1,1,0,1,1,1,1,1,1,1,1,1,0,1,0,1,1,0,1,1,1,1,1,0,1,1,0,1,1,1,0,1,1,1,1,1,1,1,0,0,1,1,1,1,0,0,0,1,1,1,1,1,1,1,1,1,1,0,1,1,1,1,0,0,1,1,1,1,1,0,1,1,1,1
302,308,"M",12,1,1,1,1,1,1,1,1,1,1,1,1,0,1,1,0,1,1,1,1,1,1,1,1,1,1,1,1,1,1,1,1,1,1,1,1,1,1,1,1,0,0,1,1,0,1,1,0,1,0,0,0,1,1,1,1,1,1,1,1,1,0,1,1,0,0,1,1,0,0,0,0,0,0,1,1,1,1,1,1,1,0,1,1,1,1,1,1,1,1,1,0,1,1,0,0,1,1,1,1
303,309,"M",12,1,1,1,1,1,1,1,1,1,1,1,1,1,1,0,1,1,1,1,1,1,0,1,1,1,0,1,1,0,1,0,1,1,1,1,0,1,1,0,1,1,1,1,1,1,1,0,0,1,1,1,0,1,1,1,1,1,1,0,0,1,1,1,1,0,1,1,1,0,1,0,0,1,1,1,1,1,0,1,1,1,1,0,1,1,1,1,1,1,1,1,0,1,1,1,0,1,1,1,0
304,310,"M",12,1,1,1,1,1,1,1,1,1,1,1,1,1,1,1,0,1,1,1,1,1,0,1,1,1,0,1,1,1,1,0,1,1,1,1,0,1,1,1,1,1,0,1,1,1,1,1,1,1,0,0,1,0,1,1,1,1,1,1,0,1,0,1,1,0,1,1,1,0,1,0,0,0,0,1,1,1,0,0,1,1,1,0,0,1,1,1,1,1,1,1,0,1,1,1,1,0,1,1,0
305,311,"M",12,1,0,1,1,1,1,1,1,1,1,1,1,0,1,0,1,1,1,1,1,1,0,1,1,1,0,1,1,1,1,0,1,1,1,1,1,1,1,0,1,1,1,1,1,1,1,1,0,1,0,1,1,1,1,1,1,1,1,1,0,1,0,0,1,0,0,1,0,0,1,0,0,0,0,1,1,1,0,0,1,1,0,0,0,1,1,1,1,1,1,0,0,0,1,0,0,1,1,1,1
306,312,"M",12,1,1,1,1,1,1,1,1,1,1,1,1,1,1,1,1,1,1,1,1,1,1,1,1,1,0,1,1,1,1,1,1,1,1,1,1,1,1,0,1,1,1,1,1,1,1,1,0,1,0,1,1,1,1,1,1,1,1,0,0,1,0,0,1,0,0,1,1,0,1,1,0,1,1,1,1,1,1,0,1,1,1,1,0,1,1,1,1,1,1,1,0,1,1,1,1,1,1,1,1
307,313,"F",12,1,1,1,1,1,1,1,1,1,1,1,1,1,1,1,0,0,1,1,1,1,1,1,1,1,0,1,1,0,1,1,1,1,1,1,1,1,1,1,1,0,0,1,1,1,1,1,0,1,0,1,1,1,1,1,1,1,1,1,1,1,1,1,0,1,0,1,1,0,1,1,0,0,1,1,1,1,0,1,1,1,1,0,1,1,1,1,1,1,1,1,1,1,1,0,1,0,1,1,1
308,314,"F",12,1,0,1,1,1,1,1,1,1,1,1,1,1,1,1,1,1,1,1,1,1,0,1,0,1,1,1,1,1,1,1,1,1,1,1,0,1,1,0,1,1,1,0,1,1,0,1,0,0,0,1,1,1,1,1,1,1,1,0,1,1,1,1,0,0,0,1,1,0,1,1,0,0,1,1,1,1,1,0,1,1,1,1,1,1,1,1,1,1,1,1,0,1,1,1,1,1,1,1,1
309,315,"F",12,1,1,1,1,1,1,1,1,1,1,1,1,1,1,1,1,1,1,1,1,1,0,1,1,1,1,1,1,0,1,1,1,1,1,1,0,1,1,1,1,1,0,1,0,1,0,1,0,1,0,0,0,1,1,1,1,1,0,1,0,0,0,0,1,0,0,1,1,0,0,0,1,1,0,0,1,1,1,1,1,1,1,1,0,1,1,1,1,1,1,1,0,1,1,1,0,1,1,1,0
310,316,"F",12,1,0,1,1,1,1,1,1,1,1,1,1,1,1,1,1,1,1,1,1,1,0,0,1,1,1,1,1,1,1,1,1,1,1,1,0,1,1,1,1,1,1,1,0,1,0,1,1,0,0,0,1,1,1,1,1,1,1,1,0,0,0,0,1,0,0,1,1,0,1,0,0,0,1,1,1,1,1,0,1,1,1,1,1,1,1,1,1,1,1,1,1,1,1,1,1,1,1,1,1
311,317,"F",12,1,1,1,1,1,1,1,1,1,1,1,1,1,1,1,1,1,1,1,1,1,1,1,1,1,0,1,1,0,1,0,1,0,1,1,0,1,1,0,1,0,0,1,1,1,0,1,0,1,0,1,1,1,1,1,1,1,1,1,0,1,1,1,1,0,0,1,0,0,1,1,0,0,1,1,1,1,0,1,1,1,1,0,1,1,1,1,1,1,1,1,1,1,1,0,1,0,1,1,1
312,318,"M",12,1,1,1,1,1,0,1,1,1,1,1,1,1,1,0,1,1,1,1,1,1,0,1,1,1,0,1,1,1,1,1,1,1,1,1,1,1,1,0,1,1,1,0,1,1,1,1,0,1,0,1,0,1,1,1,1,1,1,0,1,0,1,1,1,0,0,1,1,0,1,0,0,0,0,1,1,1,1,1,1,1,1,1,0,1,1,1,1,1,1,1,0,1,1,0,1,1,1,1,0
313,319,"M",12,1,1,1,1,1,1,1,1,1,1,1,1,1,1,1,1,1,1,1,1,1,1,0,1,1,1,1,1,0,1,0,1,1,1,1,1,1,1,1,1,1,0,1,1,1,0,1,0,1,1,1,0,1,1,1,1,1,0,1,1,0,1,0,1,0,0,0,1,0,1,0,0,0,1,1,1,1,0,0,1,1,1,0,0,1,1,1,1,1,1,1,0,0,1,1,0,1,1,1,0
314,320,"M",12,1,1,1,1,1,1,1,1,1,1,1,1,1,1,0,1,1,1,1,1,1,1,1,1,1,0,1,0,1,1,1,1,0,0,1,1,1,1,1,1,0,1,1,1,1,0,1,0,0,1,0,0,1,0,1,1,1,1,0,1,0,0,0,1,0,0,1,0,0,0,0,0,0,0,1,1,1,0,1,1,1,1,0,1,1,0,1,0,1,1,1,1,1,1,1,1,1,1,1,1
315,321,"M",12,1,1,1,1,1,1,1,1,1,1,1,1,1,1,1,1,1,1,1,1,1,1,1,1,1,1,1,1,0,1,1,0,1,1,1,0,1,1,1,1,1,1,1,1,1,1,1,0,1,0,1,0,1,1,1,1,1,1,1,0,0,0,0,1,0,0,1,1,0,0,1,0,0,1,0,1,1,0,1,1,1,1,0,1,1,1,1,1,1,1,1,1,0,1,0,1,1,1,1,0
316,322,"F",12,1,1,1,1,1,1,1,1,1,1,1,1,1,1,0,1,1,1,1,1,1,0,1,1,1,1,1,1,0,1,0,0,0,0,1,1,1,1,0,1,1,1,1,0,1,0,1,0,1,0,1,1,1,1,1,1,1,1,1,1,1,1,1,0,1,0,1,0,0,1,1,0,0,1,0,1,1,1,1,1,1,1,0,1,1,1,1,1,1,0,1,0,1,1,1,0,1,1,1,1
317,323,"F",12,1,1,1,1,1,1,1,1,1,1,1,1,1,1,1,1,1,1,1,1,1,1,1,1,1,0,1,1,1,1,0,1,1,1,1,0,1,1,1,1,1,0,1,0,1,1,1,0,0,0,1,0,1,1,0,1,1,1,1,0,0,0,1,0,1,0,1,1,0,1,1,0,1,0,0,1,1,1,1,1,1,1,0,1,1,1,1,1,1,1,0,0,1,1,0,1,0,1,1,1
318,324,"M",12,1,1,1,1,1,1,1,1,1,1,1,1,1,1,0,1,1,1,1,1,1,1,1,1,1,1,1,0,1,1,0,1,0,1,1,0,1,1,0,1,1,1,1,1,1,1,1,0,1,0,0,1,1,0,1,1,1,1,1,0,1,1,0,1,1,0,1,0,0,1,0,0,0,0,0,1,1,1,1,1,1,1,0,0,1,0,1,1,1,0,1,1,1,1,0,1,0,1,1,1
319,325,"M",12,1,1,1,1,1,1,1,1,1,1,1,1,1,1,1,1,1,1,1,0,1,0,1,1,0,1,1,1,0,1,1,1,1,1,1,0,1,1,1,1,1,0,1,0,1,1,0,0,1,0,1,0,0,1,1,1,1,1,1,0,0,0,1,1,1,0,1,1,0,1,0,1,1,0,0,1,1,1,1,1,1,1,1,0,1,1,1,1,1,1,1,0,1,1,1,0,1,1,1,1
320,326,"F",12,1,1,1,1,1,1,1,1,1,1,1,1,1,1,1,1,1,1,1,0,1,0,1,1,1,1,1,1,0,1,0,1,1,1,1,0,1,1,1,1,1,1,1,0,1,0,1,0,1,1,1,0,1,1,1,1,1,1,0,1,1,0,1,1,0,0,1,1,0,1,0,1,1,1,1,0,1,1,1,1,1,1,1,1,1,1,1,1,1,0,1,0,1,1,1,0,1,1,1,1
321,327,"F",12,1,1,1,1,1,1,1,1,0,1,1,1,1,1,0,1,1,1,1,1,1,0,1,1,0,1,1,1,0,1,0,1,0,1,1,1,1,1,1,1,0,0,1,1,1,1,1,0,1,0,1,1,0,1,1,1,0,1,1,0,1,1,1,1,0,1,1,1,0,0,0,0,0,0,0,1,1,1,1,1,1,1,0,1,1,1,1,1,1,1,1,0,1,1,0,1,0,1,1,0
322,328,"F",12,1,1,1,1,1,1,1,1,1,0,1,1,1,1,1,0,1,1,1,1,1,0,1,1,1,1,1,1,1,1,0,1,0,0,1,1,1,1,1,1,0,1,1,1,1,1,1,1,1,0,1,1,0,1,1,1,1,1,0,0,1,0,1,1,1,0,1,1,0,0,0,0,0,0,0,1,1,1,1,1,1,1,0,0,1,1,1,1,1,1,0,0,1,1,0,1,1,1,1,0
323,329,"M",12,1,1,1,1,1,1,1,1,1,1,1,1,1,1,0,1,1,1,1,1,1,0,1,1,1,1,1,1,0,1,0,1,0,1,1,1,0,0,1,1,1,1,1,1,1,0,1,0,1,0,1,0,1,1,0,1,1,1,1,1,1,0,1,1,1,1,1,0,0,0,0,0,0,1,1,1,1,1,0,1,1,1,0,0,1,0,1,1,1,1,1,0,0,1,0,1,1,1,1,1
324,330,"F",12,1,1,1,1,0,1,1,1,1,1,1,1,1,1,0,1,1,1,1,1,1,1,1,1,0,0,1,1,0,1,1,1,1,1,1,1,1,1,1,1,0,1,1,1,1,1,1,0,0,1,1,0,1,0,1,1,1,0,1,0,1,1,0,1,1,0,1,1,0,0,0,0,0,0,1,1,1,1,0,1,1,1,0,0,1,1,1,0,1,1,1,1,1,1,0,0,1,1,1,1
325,331,"F",12,1,1,1,1,1,1,1,1,1,1,1,1,1,1,1,1,1,1,1,1,1,1,1,1,1,0,1,1,0,1,0,0,1,1,1,1,1,1,1,1,1,1,1,1,1,1,1,0,0,1,1,1,1,1,1,1,1,1,1,0,0,0,1,1,0,1,1,1,0,1,1,0,1,0,0,1,1,1,1,1,1,1,1,1,1,1,1,1,1,1,1,0,1,1,0,1,1,1,1,0
326,332,"M",12,1,1,1,1,1,1,1,1,1,1,1,1,1,1,0,1,1,1,1,1,1,1,1,1,0,1,1,1,0,1,0,1,1,1,1,1,1,1,1,1,1,0,1,0,1,0,0,1,1,1,1,1,0,0,1,1,1,1,0,0,0,0,0,1,0,1,1,1,0,0,1,1,0,1,1,1,1,0,1,1,1,1,0,0,1,1,1,1,1,1,1,0,1,1,1,1,0,1,1,1
327,333,"M",12,1,1,1,1,1,1,1,1,1,1,1,1,1,1,1,0,1,1,1,1,1,0,1,1,1,1,1,1,1,1,1,0,1,1,1,1,1,1,1,1,1,1,1,1,1,0,1,0,1,1,1,1,1,1,1,1,1,1,1,0,1,0,0,1,0,0,1,0,0,1,0,1,1,0,1,1,1,1,1,1,1,1,0,1,1,1,1,1,1,0,1,0,1,1,1,1,0,1,1,1
328,334,"M",13,1,1,1,0,1,1,1,0,1,1,1,1,1,1,1,1,1,1,0,1,1,0,1,1,1,0,1,1,1,1,1,1,1,0,1,0,1,1,1,1,0,1,1,1,1,1,0,0,1,0,0,0,1,1,1,1,1,0,1,0,1,0,0,1,0,0,0,1,1,1,0,0,0,0,1,1,1,0,1,1,1,1,0,0,1,1,1,1,1,0,1,1,1,1,0,1,1,1,1,0
329,335,"F",13,1,1,1,1,1,1,1,1,1,1,1,1,1,1,1,1,1,1,1,1,1,1,1,1,1,0,1,1,1,1,0,1,1,1,1,1,1,1,1,1,1,1,1,1,1,0,0,0,1,0,1,1,0,1,1,1,1,0,0,0,1,0,1,1,0,0,1,1,0,1,0,0,0,0,1,1,1,1,1,1,1,1,1,1,1,1,1,1,1,1,1,1,1,1,1,0,1,1,1,1
330,336,"M",13,1,1,1,1,1,1,1,1,1,1,1,1,1,1,1,1,1,1,1,1,1,1,1,1,1,0,1,1,1,1,1,1,0,1,1,0,1,1,1,1,1,1,1,1,1,1,1,0,0,1,1,0,1,1,0,1,1,1,1,0,0,0,1,1,0,0,1,1,0,1,0,0,1,0,0,1,0,1,1,1,1,1,0,0,1,1,1,1,1,1,1,0,1,1,0,0,0,1,1,1
331,337,"F",13,1,1,1,1,1,1,1,1,1,1,0,1,1,1,0,1,1,1,1,1,1,0,1,1,1,0,1,0,1,1,0,0,1,1,1,1,1,1,1,1,0,1,1,1,1,0,1,0,1,0,1,0,0,1,0,1,1,1,1,0,0,0,1,1,0,1,1,0,0,0,0,0,0,0,1,1,1,0,1,1,1,1,0,1,1,1,1,0,1,1,1,0,1,1,1,0,1,1,0,1
332,338,"M",13,1,1,1,1,1,1,1,1,1,1,1,1,1,1,0,1,1,1,1,1,1,1,1,1,1,1,1,1,1,1,0,1,1,1,1,1,1,1,1,1,1,1,0,0,1,0,1,0,1,0,1,1,0,1,1,1,1,0,0,0,1,1,0,0,1,0,1,0,0,0,0,1,0,0,0,1,1,0,0,1,1,1,0,1,1,1,1,1,1,1,1,0,1,1,1,1,1,1,1,1
333,339,"M",13,1,1,1,1,1,1,1,1,1,1,1,1,1,1,0,1,1,1,1,0,1,0,1,1,1,1,1,1,1,1,1,0,1,1,0,1,1,1,1,1,1,0,1,1,1,1,1,0,0,1,1,1,0,0,1,1,1,1,1,0,1,0,0,1,1,1,1,1,0,1,0,1,0,1,1,1,1,0,0,1,1,1,0,1,1,1,1,1,1,1,1,0,1,1,1,0,1,1,1,1
334,340,"M",14,1,1,1,1,1,1,1,1,1,1,1,1,1,1,0,1,1,1,1,1,1,1,1,1,1,1,1,1,1,1,1,1,1,1,1,1,1,1,1,1,1,1,1,1,1,0,1,0,1,1,1,1,1,1,1,1,1,1,1,0,1,0,1,1,1,0,1,1,1,1,1,0,0,1,1,1,1,0,1,1,1,1,0,1,1,1,1,1,1,1,1,0,1,1,1,1,0,1,1,1
335,341,"M",14,1,1,1,0,1,0,1,1,1,1,1,1,1,1,0,1,1,1,1,1,1,0,1,1,1,0,1,1,0,1,0,1,1,1,1,1,1,1,1,1,0,0,1,1,1,0,0,0,1,1,0,0,0,1,0,1,1,1,1,0,1,0,1,0,0,1,1,1,0,1,0,0,0,0,1,1,1,0,1,1,1,1,0,0,1,1,1,0,1,1,1,0,1,1,1,0,1,1,1,1
336,342,"M",14,1,1,1,1,1,1,1,1,1,1,1,1,0,1,0,1,1,1,1,1,1,0,1,0,1,1,1,1,1,1,0,1,1,1,1,1,1,1,1,1,0,1,1,1,1,1,1,0,1,1,1,1,1,1,1,1,1,1,0,1,0,0,1,1,0,0,1,0,0,1,0,0,1,0,1,1,1,0,0,1,1,1,0,1,1,1,1,1,1,1,1,0,1,1,1,1,0,1,1,0
337,343,"M",14,1,1,1,1,1,1,1,1,1,1,1,1,0,1,0,1,1,1,1,1,1,1,1,1,1,1,1,1,1,1,0,1,1,1,1,1,1,1,1,1,1,1,1,1,1,0,1,0,1,1,1,0,1,1,1,1,1,1,1,0,1,0,1,1,1,0,1,1,1,1,1,0,1,0,0,1,1,0,1,1,1,1,0,1,1,1,1,1,1,1,1,1,1,1,1,0,1,1,1,1
338,344,"F",14,1,1,1,1,1,1,1,1,1,1,1,1,1,1,0,1,1,1,1,1,1,1,1,1,1,1,0,1,1,1,0,1,0,1,1,1,1,1,1,1,1,1,1,1,1,0,1,0,1,1,1,1,1,1,1,1,1,1,1,0,1,0,1,1,0,0,1,1,1,1,0,0,0,1,0,1,1,0,1,1,1,1,0,0,1,1,1,1,1,1,1,0,1,1,1,0,1,1,1,1
339,345,"M",15,1,1,1,1,1,1,1,1,1,0,1,1,1,1,0,1,1,1,1,1,1,1,1,1,1,0,1,1,1,1,1,1,1,1,1,1,1,1,1,1,1,1,1,1,1,0,1,0,1,0,1,1,1,1,1,1,1,1,1,1,1,0,1,1,1,0,1,1,1,1,1,1,0,1,1,1,1,0,1,1,1,1,0,1,1,1,1,1,1,1,1,0,1,1,1,0,1,1,1,1
340,346,"F",15,1,1,1,1,1,1,1,1,1,1,1,1,1,1,1,1,1,1,1,1,1,0,1,1,1,1,1,1,1,1,1,1,0,1,1,1,1,1,1,1,1,1,1,0,1,1,1,0,1,0,1,0,0,1,1,1,1,0,1,1,0,0,1,1,1,1,1,0,0,1,0,0,0,1,1,1,1,1,0,1,1,1,0,1,1,1,1,1,1,1,1,1,1,1,1,0,1,1,1,1
341,347,"F",15,1,1,1,1,1,1,1,1,1,1,1,1,1,1,1,1,1,1,1,1,1,0,1,1,1,1,1,1,1,1,1,1,1,1,1,1,1,1,1,1,1,1,1,0,1,0,1,0,1,0,1,0,1,1,1,1,1,1,0,1,1,1,1,1,1,0,1,1,1,1,0,0,0,1,0,1,1,1,1,1,1,1,1,1,1,1,1,1,1,1,1,0,1,1,1,1,0,1,1,1
342,348,"M",15,1,1,1,1,1,1,1,1,1,1,1,1,1,1,1,1,1,1,1,1,1,1,1,1,0,0,1,1,1,1,1,1,1,1,1,1,1,1,1,1,1,1,1,1,1,0,1,0,1,1,1,1,1,1,1,1,1,1,0,1,0,1,1,1,0,0,1,1,1,1,0,0,1,0,1,1,1,1,1,1,1,1,1,1,1,1,1,1,1,1,1,0,1,1,1,0,1,1,1,0
343,349,"F",16,1,1,1,1,1,1,1,1,1,1,1,1,1,1,0,1,1,1,1,1,1,0,1,1,1,1,1,1,1,1,1,1,0,1,1,1,1,1,1,1,1,1,1,0,1,0,1,0,1,0,1,1,0,1,1,1,1,1,0,1,0,1,1,1,1,0,1,1,0,1,0,0,0,1,1,1,1,1,1,1,1,1,1,0,1,1,1,1,1,1,0,0,1,1,1,1,0,1,1,0
344,350,"M",16,1,1,1,1,1,1,1,1,1,1,1,1,1,1,0,1,1,1,1,1,1,1,1,1,1,0,1,1,1,1,1,1,1,1,1,1,1,1,1,1,1,0,1,1,1,1,1,0,1,1,1,0,1,1,1,1,1,1,0,0,1,1,1,1,1,0,1,1,1,1,0,0,0,1,1,1,1,1,1,1,1,1,0,1,1,0,1,1,1,1,1,1,1,1,1,0,1,1,1,1
345,351,"M",16,1,1,1,1,1,1,1,1,1,1,1,1,1,1,1,1,1,1,1,1,1,1,1,1,1,0,1,1,1,1,0,1,1,1,1,1,1,1,1,1,1,1,1,1,1,1,1,0,1,0,1,1,1,1,1,1,1,1,1,1,1,1,1,1,1,0,1,1,0,1,0,0,1,1,1,1,1,1,1,1,1,1,0,1,1,1,1,1,1,1,1,1,1,1,1,0,1,1,1,1
346,352,"F",16,1,1,1,1,1,1,1,1,1,0,1,1,1,1,0,1,1,1,1,1,1,1,1,1,1,1,1,1,1,1,1,1,1,1,1,1,1,1,1,1,1,0,1,1,1,0,1,0,1,0,1,0,1,1,1,1,1,1,1,1,1,1,1,1,1,0,1,1,1,1,0,1,0,1,0,1,1,1,1,1,1,1,1,1,1,1,1,1,1,1,1,0,1,1,1,1,0,1,1,1
347,353,"M",16,1,1,1,1,1,1,1,1,1,1,1,1,1,1,1,1,1,1,1,1,1,0,1,1,1,1,0,1,1,1,1,1,0,1,1,1,1,1,1,1,1,1,1,0,1,0,1,0,1,0,1,0,0,1,1,1,1,1,0,1,0,0,1,1,0,0,1,0,0,1,0,0,0,1,1,1,1,1,0,1,1,1,1,0,1,1,1,1,1,1,0,0,1,1,1,1,0,1,1,0
348,354,"M",16,1,1,1,1,1,1,1,0,1,0,1,1,1,1,1,1,1,1,1,1,1,0,1,1,1,1,1,1,1,1,1,1,0,1,1,1,1,1,1,1,1,1,1,0,1,0,1,0,1,1,1,0,0,1,1,1,1,1,0,1,1,0,1,1,0,0,1,1,0,1,0,0,1,0,1,1,1,1,0,1,1,1,1,0,1,1,1,1,1,1,0,0,1,1,1,1,1,1,1,1
349,355,"F",17,1,1,1,1,1,1,1,1,1,1,1,1,1,1,1,1,1,1,1,1,1,0,1,1,1,1,1,1,1,1,1,1,1,1,1,1,1,1,1,1,1,1,1,0,1,0,1,0,1,0,1,0,0,1,1,1,1,0,0,1,0,0,1,1,1,0,1,0,0,1,0,0,0,1,1,1,1,1,1,1,1,1,0,0,1,1,1,1,1,1,0,0,1,1,1,1,0,1,1,0
350,356,"F",17,1,1,1,1,1,1,1,1,1,1,1,1,1,1,1,1,1,1,1,1,1,0,1,1,1,1,1,1,1,1,1,1,0,1,1,1,1,1,1,1,1,0,1,0,1,1,1,0,1,0,1,0,0,1,1,1,1,0,0,1,0,0,1,1,1,0,1,0,0,1,0,0,0,1,1,1,1,1,0,1,1,1,0,1,1,1,1,1,1,1,1,1,1,1,1,0,1,1,1,1
351,357,"M",17,1,1,0,1,1,1,1,1,1,1,0,1,1,1,0,1,1,1,1,1,1,1,1,1,1,0,1,1,0,1,1,1,0,1,1,0,1,1,1,1,1,1,1,1,1,0,1,0,1,0,1,0,0,1,1,1,1,1,1,0,0,0,1,0,0,0,1,0,0,1,0,0,0,1,1,1,1,0,0,1,1,1,1,0,1,1,1,1,1,1,1,0,1,1,0,0,1,1,1,1
352,358,"F",17,1,1,1,1,1,1,1,1,1,1,1,1,1,1,1,1,1,1,1,1,1,1,0,1,1,1,1,1,1,1,1,1,0,1,1,1,1,1,1,1,1,1,1,1,1,0,1,1,1,0,1,1,1,1,1,1,1,1,0,0,0,1,1,1,0,0,1,1,0,1,0,0,1,1,0,1,1,1,1,1,1,1,1,0,1,1,1,1,1,1,1,1,1,1,1,1,0,1,1,1
353,359,"M",17,1,1,1,1,1,1,1,0,1,1,1,1,0,1,0,1,1,1,1,1,1,0,1,1,1,1,1,1,1,1,1,1,1,1,1,1,1,1,1,1,1,1,1,1,1,0,1,1,1,0,1,1,1,1,1,1,1,1,0,0,1,1,1,1,1,0,1,1,1,1,0,0,1,1,1,1,1,1,1,1,1,1,1,1,1,1,1,1,1,1,1,0,1,1,1,1,0,1,1,1
354,360,"M",17,1,1,1,1,1,1,1,1,1,0,1,1,1,1,1,1,1,1,1,1,1,1,0,1,0,1,1,1,1,1,1,1,0,1,1,1,1,1,1,1,1,0,1,0,1,0,1,0,1,1,1,1,1,1,1,1,1,1,1,1,0,1,1,1,0,0,1,1,1,1,1,0,0,0,1,1,1,1,0,1,1,1,0,1,1,1,1,1,1,1,0,0,1,1,1,1,1,1,1,1
355,361,"F",17,1,1,1,1,1,1,1,1,1,1,1,1,1,1,0,1,1,1,1,1,1,1,1,1,1,0,1,1,1,1,1,1,1,1,1,1,1,1,1,1,1,1,1,0,1,1,1,0,1,1,1,1,1,1,1,1,1,1,1,1,1,1,1,1,1,0,1,1,0,1,1,0,0,0,0,1,1,1,1,1,1,1,0,1,1,1,1,1,1,1,1,0,1,1,1,1,1,1,1,1
356,362,"F",18,1,1,1,1,1,1,1,1,1,1,1,1,1,1,1,1,1,1,1,1,1,0,1,1,1,1,1,1,1,1,1,1,0,1,1,1,1,1,1,1,1,0,1,1,1,0,1,0,1,1,1,1,0,1,1,1,1,0,1,0,0,1,1,1,0,0,1,1,0,0,0,0,0,1,1,1,1,0,0,1,1,1,0,0,1,1,1,1,1,1,1,0,1,1,1,0,1,1,1,0
357,363,"M",18,1,1,1,1,1,1,1,1,1,1,1,1,1,1,1,1,1,1,1,1,1,0,1,1,1,1,1,1,1,1,1,1,1,1,1,1,1,1,1,1,1,0,1,1,1,1,1,0,1,0,1,0,1,1,0,1,1,1,1,1,1,0,1,1,1,0,1,1,0,1,0,0,0,1,1,1,1,1,1,1,1,1,0,1,1,1,1,1,1,0,0,1,1,1,0,1,1,1,1,1
358,364,"M",18,1,1,1,1,1,1,1,1,1,1,1,1,1,1,1,1,1,1,1,1,1,0,1,1,1,1,1,1,1,1,1,1,1,1,1,1,1,1,1,1,1,0,1,1,1,0,1,0,1,1,1,1,0,1,1,1,1,1,0,0,1,0,1,1,1,0,1,1,1,1,1,0,0,1,1,1,1,0,1,1,1,1,0,0,1,1,1,1,1,1,1,0,1,1,1,0,1,1,1,1
359,365,"M",18,1,1,1,1,1,1,1,1,1,1,1,1,1,1,0,1,1,1,1,1,1,0,1,1,1,1,1,1,0,1,0,1,1,1,1,1,1,1,1,1,1,1,1,0,1,0,1,0,1,0,1,1,1,1,1,1,1,1,1,0,1,1,1,1,1,0,1,1,0,0,0,0,1,0,0,1,1,0,1,1,1,1,0,1,1,1,1,1,1,1,1,1,1,1,0,0,0,1,1,1
360,366,"F",18,1,1,1,1,1,1,1,1,1,1,1,1,1,1,0,1,1,1,1,1,1,1,1,1,1,1,1,1,0,1,1,1,1,1,1,1,1,1,1,1,1,1,1,0,1,0,1,0,1,0,1,1,1,1,1,1,1,1,1,0,1,1,0,1,0,0,1,1,1,1,1,1,0,1,1,1,1,0,0,1,1,1,0,1,1,1,1,1,1,1,1,1,1,1,1,0,0,1,1,1
361,367,"F",18,1,1,1,1,1,1,1,0,1,0,1,1,1,1,0,1,1,1,1,1,1,1,0,1,1,1,1,1,1,1,1,1,1,1,1,1,1,1,1,1,1,0,1,1,0,0,1,1,1,1,1,1,1,1,0,1,1,1,1,1,0,0,1,1,1,0,1,1,0,0,0,0,0,0,0,1,1,0,1,1,1,1,1,0,1,1,1,1,1,1,1,0,1,1,1,1,1,1,1,0
