# Supplementary material for: Sentence contexts and cloze probabilities for Brazilian Portuguese children and adolescents
Source: PLoS One. 2020 Jul 30;15(7):e0236388. doi: 10.1371/journal.pone.0236388 (PMC7392299; doi:10.1371/journal.pone.0236388)
Supplement: S2 Dataset — (CSV) [file pone.0236388.s002.csv]

,"Participant","Age","Gender","Sentence","Cloze_Probability","Semantic_Error","Syntactic_Error","Other_Error","Idiosyncratic_Answer","Expected_Word"
1,8,7,"M",1,0.986149584487535,0,0,0,0,1
2,9,7,"M",1,0.986149584487535,0,0,0,0,1
3,10,7,"F",1,0.986149584487535,0,0,0,0,1
4,11,7,"M",1,0.986149584487535,0,0,0,0,1
5,12,7,"M",1,0.986149584487535,0,0,0,0,1
6,13,7,"M",1,0.986149584487535,0,0,0,0,1
7,14,7,"M",1,0.986149584487535,0,0,0,0,1
8,15,7,"F",1,0.986149584487535,0,0,0,0,1
9,16,7,"F",1,0.986149584487535,0,0,0,0,1
10,17,7,"F",1,0.986149584487535,0,0,0,0,1
11,18,7,"F",1,0.986149584487535,0,0,0,0,1
12,19,7,"M",1,0.986149584487535,0,0,0,0,1
13,20,7,"F",1,0.986149584487535,0,0,0,0,1
14,21,7,"M",1,0.986149584487535,0,0,0,0,1
15,22,7,"M",1,0.986149584487535,0,0,0,0,1
16,23,7,"F",1,0.986149584487535,0,0,0,0,1
17,24,7,"F",1,0.986149584487535,0,0,0,0,1
18,25,7,"F",1,0.986149584487535,0,0,0,0,1
19,26,7,"F",1,0.986149584487535,0,0,0,0,1
20,27,7,"M",1,0.986149584487535,0,0,0,0,1
21,28,7,"M",1,0.986149584487535,0,0,0,0,1
22,29,7,"F",1,0.986149584487535,0,0,0,0,1
23,30,7,"F",1,0.986149584487535,0,0,0,0,1
24,31,7,"F",1,0.986149584487535,0,0,0,0,1
25,32,7,"F",1,0.986149584487535,0,0,0,0,1
26,33,7,"M",1,0.986149584487535,0,0,0,0,1
27,34,7,"F",1,0.986149584487535,0,0,0,0,1
28,35,8,"F",1,0.986149584487535,0,0,0,0,1
29,36,8,"M",1,0.986149584487535,0,0,0,0,1
30,37,8,"M",1,0.986149584487535,0,0,0,0,1
31,38,8,"M",1,0.986149584487535,0,0,0,0,1
32,39,8,"M",1,0.986149584487535,0,0,0,0,1
33,40,8,"F",1,0.986149584487535,0,0,0,0,0
34,41,8,"F",1,0.986149584487535,0,0,0,0,1
35,42,8,"F",1,0.986149584487535,0,0,0,0,0
36,43,8,"M",1,0.986149584487535,0,0,0,0,1
37,44,8,"M",1,0.986149584487535,0,0,0,0,0
38,45,8,"M",1,0.986149584487535,0,0,0,0,1
39,46,8,"F",1,0.986149584487535,0,0,0,0,1
40,47,8,"F",1,0.986149584487535,0,0,0,0,1
41,48,8,"F",1,0.986149584487535,0,0,0,0,1
42,49,8,"F",1,0.986149584487535,0,0,0,0,1
43,50,8,"M",1,0.986149584487535,0,0,0,0,1
44,51,8,"F",1,0.986149584487535,0,0,0,0,1
45,52,8,"F",1,0.986149584487535,0,0,0,0,1
46,53,8,"F",1,0.986149584487535,0,0,0,0,1
47,54,8,"M",1,0.986149584487535,0,0,0,0,1
48,55,8,"M",1,0.986149584487535,0,0,0,0,1
49,56,8,"F",1,0.986149584487535,0,0,0,0,1
50,57,8,"M",1,0.986149584487535,0,0,0,0,1
51,58,8,"F",1,0.986149584487535,0,0,0,0,1
52,59,8,"F",1,0.986149584487535,0,0,0,0,1
53,60,8,"M",1,0.986149584487535,0,0,0,0,1
54,61,8,"F",1,0.986149584487535,0,0,0,0,1
55,62,8,"F",1,0.986149584487535,0,0,0,0,1
56,63,8,"M",1,0.986149584487535,0,0,0,0,1
57,64,8,"F",1,0.986149584487535,0,0,0,0,1
58,65,8,"F",1,0.986149584487535,0,0,0,0,1
59,66,8,"M",1,0.986149584487535,0,0,0,0,1
60,67,8,"F",1,0.986149584487535,0,0,0,0,1
61,68,8,"F",1,0.986149584487535,0,0,0,0,1
62,69,8,"F",1,0.986149584487535,0,0,0,0,1
63,70,8,"M",1,0.986149584487535,0,0,0,0,1
64,71,8,"M",1,0.986149584487535,0,0,0,0,1
65,72,8,"M",1,0.986149584487535,0,0,0,0,1
66,73,8,"M",1,0.986149584487535,0,0,0,0,1
67,74,8,"M",1,0.986149584487535,0,0,0,0,1
68,75,8,"M",1,0.986149584487535,0,0,0,0,1
69,76,8,"F",1,0.986149584487535,0,0,0,0,1
70,77,8,"F",1,0.986149584487535,0,0,0,0,1
71,78,8,"F",1,0.986149584487535,0,0,0,0,1
72,79,8,"F",1,0.986149584487535,0,0,0,0,1
73,80,8,"F",1,0.986149584487535,0,0,0,0,1
74,81,8,"M",1,0.986149584487535,0,0,0,0,1
75,82,8,"M",1,0.986149584487535,0,0,0,0,1
76,83,8,"M",1,0.986149584487535,0,0,0,0,1
77,84,8,"M",1,0.986149584487535,0,0,0,0,1
78,85,8,"F",1,0.986149584487535,0,0,0,0,1
79,86,8,"M",1,0.986149584487535,0,0,0,0,1
80,87,8,"F",1,0.986149584487535,0,0,0,0,1
81,88,8,"M",1,0.986149584487535,0,0,0,0,1
82,89,8,"F",1,0.986149584487535,0,0,0,0,1
83,90,8,"M",1,0.986149584487535,0,0,0,0,1
84,91,8,"M",1,0.986149584487535,0,0,0,0,1
85,92,8,"M",1,0.986149584487535,0,0,0,0,1
86,93,8,"F",1,0.986149584487535,0,0,0,0,1
87,94,8,"F",1,0.986149584487535,0,0,0,0,1
88,95,8,"F",1,0.986149584487535,0,0,0,0,1
89,96,8,"F",1,0.986149584487535,0,0,0,0,1
90,97,8,"F",1,0.986149584487535,0,0,0,0,1
91,98,8,"M",1,0.986149584487535,0,0,0,0,1
92,99,8,"M",1,0.986149584487535,0,0,0,0,1
93,100,8,"F",1,0.986149584487535,0,0,0,0,1
94,102,8,"F",1,0.986149584487535,0,0,0,0,1
95,103,8,"M",1,0.986149584487535,0,0,0,0,1
96,104,9,"M",1,0.986149584487535,0,0,0,0,1
97,105,9,"M",1,0.986149584487535,0,0,0,0,1
98,106,9,"M",1,0.986149584487535,0,0,0,0,0
99,107,9,"F",1,0.986149584487535,0,0,0,0,1
100,108,9,"F",1,0.986149584487535,0,0,0,0,1
101,109,9,"M",1,0.986149584487535,0,0,0,0,1
102,110,9,"M",1,0.986149584487535,0,0,0,0,1
103,111,9,"M",1,0.986149584487535,0,0,0,0,1
104,112,9,"F",1,0.986149584487535,0,0,0,0,1
105,113,9,"M",1,0.986149584487535,0,0,0,0,1
106,114,9,"M",1,0.986149584487535,0,0,0,0,1
107,115,9,"F",1,0.986149584487535,0,0,0,0,1
108,116,9,"F",1,0.986149584487535,0,0,0,0,1
109,117,9,"M",1,0.986149584487535,0,0,0,0,1
110,118,9,"F",1,0.986149584487535,0,0,0,0,1
111,119,9,"M",1,0.986149584487535,0,0,0,0,1
112,120,9,"F",1,0.986149584487535,0,0,0,0,1
113,121,9,"F",1,0.986149584487535,0,0,0,0,1
114,122,9,"M",1,0.986149584487535,0,0,0,0,1
115,123,9,"M",1,0.986149584487535,0,0,0,0,1
116,124,9,"F",1,0.986149584487535,0,0,0,0,1
117,125,9,"F",1,0.986149584487535,0,0,0,0,1
118,126,9,"F",1,0.986149584487535,0,0,0,0,1
119,127,9,"M",1,0.986149584487535,0,0,0,0,1
120,128,9,"F",1,0.986149584487535,0,0,0,0,1
121,129,9,"F",1,0.986149584487535,0,0,0,0,1
122,130,9,"M",1,0.986149584487535,0,0,0,0,1
123,131,9,"M",1,0.986149584487535,0,0,0,0,1
124,132,9,"F",1,0.986149584487535,0,0,0,0,1
125,133,9,"F",1,0.986149584487535,0,0,0,0,1
126,134,9,"F",1,0.986149584487535,0,0,0,0,1
127,135,9,"F",1,0.986149584487535,0,0,0,0,1
128,136,9,"M",1,0.986149584487535,0,0,0,0,1
129,135,9,"M",1,0.986149584487535,0,0,0,0,1
130,136,9,"M",1,0.986149584487535,1,0,0,0,0
131,137,9,"F",1,0.986149584487535,0,0,0,0,1
132,138,9,"M",1,0.986149584487535,0,0,0,0,1
133,139,9,"F",1,0.986149584487535,0,0,0,0,1
134,140,9,"F",1,0.986149584487535,0,0,0,0,1
135,141,9,"F",1,0.986149584487535,0,0,0,0,1
136,142,9,"F",1,0.986149584487535,0,0,0,0,1
137,143,9,"F",1,0.986149584487535,0,0,0,0,1
138,144,9,"M",1,0.986149584487535,0,0,0,0,1
139,145,9,"F",1,0.986149584487535,0,0,0,0,1
140,146,9,"F",1,0.986149584487535,0,0,0,0,1
141,147,9,"F",1,0.986149584487535,0,0,0,0,1
142,148,9,"F",1,0.986149584487535,0,0,0,0,1
143,149,9,"M",1,0.986149584487535,0,0,0,0,1
144,150,9,"F",1,0.986149584487535,0,0,0,0,1
145,151,9,"F",1,0.986149584487535,0,0,0,0,1
146,152,9,"M",1,0.986149584487535,0,0,0,0,1
147,153,9,"F",1,0.986149584487535,0,0,0,0,1
148,154,9,"F",1,0.986149584487535,0,0,0,0,1
149,155,9,"F",1,0.986149584487535,0,0,0,0,1
150,156,9,"M",1,0.986149584487535,0,0,0,0,1
151,157,9,"F",1,0.986149584487535,0,0,0,0,1
152,158,9,"F",1,0.986149584487535,0,0,0,0,1
153,159,9,"M",1,0.986149584487535,0,0,0,0,1
154,160,9,"M",1,0.986149584487535,0,0,0,0,1
155,161,9,"M",1,0.986149584487535,0,0,0,0,1
156,162,9,"M",1,0.986149584487535,0,0,0,0,1
157,163,9,"M",1,0.986149584487535,0,0,0,0,1
158,164,9,"M",1,0.986149584487535,0,0,0,0,1
159,165,9,"F",1,0.986149584487535,0,0,0,0,1
160,166,9,"F",1,0.986149584487535,0,0,0,0,1
161,167,9,"M",1,0.986149584487535,0,0,0,0,1
162,168,9,"M",1,0.986149584487535,0,0,0,0,1
163,169,9,"M",1,0.986149584487535,0,0,0,0,1
164,170,9,"F",1,0.986149584487535,0,0,0,0,1
165,171,9,"M",1,0.986149584487535,0,0,0,0,1
166,172,9,"F",1,0.986149584487535,0,0,0,0,1
167,173,9,"F",1,0.986149584487535,0,0,0,0,1
168,174,9,"M",1,0.986149584487535,0,0,0,0,1
169,175,9,"M",1,0.986149584487535,0,0,0,0,1
170,176,9,"F",1,0.986149584487535,0,0,0,0,1
171,177,9,"F",1,0.986149584487535,0,0,0,0,1
172,178,9,"F",1,0.986149584487535,0,0,0,0,1
173,179,9,"F",1,0.986149584487535,0,0,0,0,1
174,180,9,"M",1,0.986149584487535,0,0,0,0,1
175,181,9,"M",1,0.986149584487535,0,0,0,0,1
176,182,9,"F",1,0.986149584487535,0,0,0,0,1
177,183,9,"M",1,0.986149584487535,0,0,0,0,1
178,184,9,"F",1,0.986149584487535,0,0,0,0,1
179,185,9,"M",1,0.986149584487535,0,0,0,0,1
180,186,9,"M",1,0.986149584487535,0,0,0,0,1
181,187,9,"F",1,0.986149584487535,0,0,0,0,1
182,188,9,"M",1,0.986149584487535,0,0,0,0,1
183,189,9,"F",1,0.986149584487535,0,0,0,0,1
184,190,9,"M",1,0.986149584487535,0,0,0,0,1
185,191,9,"M",1,0.986149584487535,0,0,0,0,1
186,192,9,"M",1,0.986149584487535,0,0,0,0,1
187,193,9,"M",1,0.986149584487535,0,0,0,0,1
188,194,9,"M",1,0.986149584487535,0,0,0,0,1
189,195,10,"M",1,0.986149584487535,0,0,0,0,1
190,196,10,"M",1,0.986149584487535,0,0,0,0,1
191,197,10,"M",1,0.986149584487535,0,0,0,0,1
192,198,10,"F",1,0.986149584487535,0,0,0,0,1
193,199,10,"F",1,0.986149584487535,0,0,0,0,1
194,200,10,"M",1,0.986149584487535,0,0,0,0,1
195,201,10,"M",1,0.986149584487535,0,0,0,0,1
196,202,10,"M",1,0.986149584487535,0,0,0,0,1
197,203,10,"M",1,0.986149584487535,0,0,0,0,1
198,204,10,"F",1,0.986149584487535,0,0,0,0,1
199,205,10,"F",1,0.986149584487535,0,0,0,0,1
200,206,10,"F",1,0.986149584487535,0,0,0,0,1
201,207,10,"F",1,0.986149584487535,0,0,0,0,1
202,208,10,"M",1,0.986149584487535,0,0,0,0,1
203,209,10,"F",1,0.986149584487535,0,0,0,0,1
204,210,10,"F",1,0.986149584487535,0,0,0,0,1
205,211,10,"M",1,0.986149584487535,0,0,0,0,1
206,212,10,"F",1,0.986149584487535,0,0,0,0,1
207,213,10,"M",1,0.986149584487535,0,0,0,0,1
208,214,10,"M",1,0.986149584487535,0,0,0,0,1
209,215,10,"M",1,0.986149584487535,0,0,0,0,1
210,216,10,"F",1,0.986149584487535,0,0,0,0,1
211,217,10,"M",1,0.986149584487535,0,0,0,0,1
212,218,10,"M",1,0.986149584487535,0,0,0,0,1
213,219,10,"M",1,0.986149584487535,0,0,0,0,1
214,220,10,"M",1,0.986149584487535,0,0,0,0,1
215,221,10,"F",1,0.986149584487535,0,0,0,0,1
216,222,10,"F",1,0.986149584487535,0,0,0,0,1
217,223,10,"M",1,0.986149584487535,0,0,0,0,1
218,224,10,"F",1,0.986149584487535,0,0,0,0,1
219,225,10,"F",1,0.986149584487535,0,0,0,0,1
220,226,10,"F",1,0.986149584487535,0,0,0,0,1
221,227,10,"M",1,0.986149584487535,0,0,0,0,1
222,228,10,"F",1,0.986149584487535,0,0,0,0,1
223,229,10,"F",1,0.986149584487535,0,0,0,0,1
224,230,10,"F",1,0.986149584487535,0,0,0,0,1
225,231,10,"F",1,0.986149584487535,0,0,0,0,1
226,232,10,"M",1,0.986149584487535,0,0,0,0,1
227,233,10,"F",1,0.986149584487535,0,0,0,0,1
228,234,10,"F",1,0.986149584487535,0,0,0,0,1
229,235,10,"F",1,0.986149584487535,0,0,0,0,1
230,236,10,"M",1,0.986149584487535,0,0,0,0,1
231,237,10,"M",1,0.986149584487535,0,0,0,0,1
232,238,10,"M",1,0.986149584487535,0,0,0,0,1
233,239,10,"F",1,0.986149584487535,0,0,0,0,1
234,240,10,"F",1,0.986149584487535,0,0,0,0,1
235,241,10,"M",1,0.986149584487535,0,0,0,0,1
236,242,10,"M",1,0.986149584487535,0,0,0,0,1
237,243,10,"M",1,0.986149584487535,0,0,0,0,1
238,244,10,"M",1,0.986149584487535,0,0,0,0,1
239,245,10,"M",1,0.986149584487535,0,0,0,0,1
240,246,10,"F",1,0.986149584487535,0,0,0,0,1
241,247,10,"M",1,0.986149584487535,0,0,0,0,1
242,248,10,"F",1,0.986149584487535,0,0,0,0,1
243,249,10,"M",1,0.986149584487535,0,0,0,0,1
244,250,10,"M",1,0.986149584487535,0,0,0,0,1
245,251,10,"M",1,0.986149584487535,0,0,0,0,1
246,252,10,"F",1,0.986149584487535,0,0,0,0,1
247,253,10,"M",1,0.986149584487535,0,0,0,0,1
248,254,10,"M",1,0.986149584487535,0,0,0,0,1
249,255,10,"M",1,0.986149584487535,0,0,0,0,1
250,256,10,"F",1,0.986149584487535,0,0,0,0,1
251,257,10,"M",1,0.986149584487535,0,0,0,0,1
252,258,10,"F",1,0.986149584487535,0,0,0,0,1
253,259,10,"M",1,0.986149584487535,0,0,0,0,1
254,260,10,"M",1,0.986149584487535,0,0,0,0,1
255,261,10,"M",1,0.986149584487535,0,0,0,0,1
256,262,10,"F",1,0.986149584487535,0,0,0,0,1
257,263,10,"F",1,0.986149584487535,0,0,0,0,1
258,264,10,"M",1,0.986149584487535,0,0,0,0,1
259,265,10,"M",1,0.986149584487535,0,0,0,0,1
260,266,10,"M",1,0.986149584487535,0,0,0,0,1
261,267,10,"F",1,0.986149584487535,0,0,0,0,1
262,268,10,"M",1,0.986149584487535,0,0,0,0,1
263,269,10,"F",1,0.986149584487535,0,0,0,0,1
264,270,10,"F",1,0.986149584487535,0,0,0,0,1
265,271,10,"M",1,0.986149584487535,0,0,0,0,1
266,272,10,"M",1,0.986149584487535,0,0,0,0,1
267,273,10,"M",1,0.986149584487535,0,0,0,0,1
268,274,10,"F",1,0.986149584487535,0,0,0,0,1
269,275,11,"M",1,0.986149584487535,0,0,0,0,1
270,276,11,"F",1,0.986149584487535,0,0,0,0,1
271,277,11,"M",1,0.986149584487535,0,0,0,0,1
272,278,11,"M",1,0.986149584487535,0,0,0,0,1
273,279,11,"M",1,0.986149584487535,0,0,0,0,1
274,280,11,"M",1,0.986149584487535,0,0,0,0,1
275,281,11,"M",1,0.986149584487535,0,0,0,0,1
276,282,11,"M",1,0.986149584487535,0,0,0,0,1
277,283,11,"M",1,0.986149584487535,0,0,0,0,1
278,284,11,"F",1,0.986149584487535,0,0,0,0,1
279,285,11,"F",1,0.986149584487535,0,0,0,0,1
280,286,11,"M",1,0.986149584487535,0,0,0,0,1
281,287,11,"M",1,0.986149584487535,0,0,0,0,1
282,288,11,"M",1,0.986149584487535,0,0,0,0,1
283,289,11,"F",1,0.986149584487535,0,0,0,0,1
284,290,11,"F",1,0.986149584487535,0,0,0,0,1
285,291,11,"F",1,0.986149584487535,0,0,0,0,1
286,292,11,"M",1,0.986149584487535,0,0,0,0,1
287,293,11,"F",1,0.986149584487535,0,0,0,0,1
288,294,11,"M",1,0.986149584487535,0,0,0,0,1
289,295,11,"M",1,0.986149584487535,0,0,0,0,1
290,296,11,"F",1,0.986149584487535,0,0,0,0,1
291,297,12,"F",1,0.986149584487535,0,0,0,0,1
292,298,12,"M",1,0.986149584487535,0,0,0,0,1
293,299,12,"M",1,0.986149584487535,0,0,0,0,1
294,300,12,"M",1,0.986149584487535,0,0,0,0,1
295,301,12,"F",1,0.986149584487535,0,0,0,0,1
296,302,12,"F",1,0.986149584487535,0,0,0,0,1
297,303,12,"M",1,0.986149584487535,0,0,0,0,1
298,304,12,"M",1,0.986149584487535,0,0,0,0,1
299,305,12,"M",1,0.986149584487535,0,0,0,0,1
300,306,12,"F",1,0.986149584487535,0,0,0,0,1
301,307,12,"M",1,0.986149584487535,0,0,0,0,1
302,308,12,"M",1,0.986149584487535,0,0,0,0,1
303,309,12,"M",1,0.986149584487535,0,0,0,0,1
304,310,12,"M",1,0.986149584487535,0,0,0,0,1
305,311,12,"M",1,0.986149584487535,0,0,0,0,1
306,312,12,"M",1,0.986149584487535,0,0,0,0,1
307,313,12,"F",1,0.986149584487535,0,0,0,0,1
308,314,12,"F",1,0.986149584487535,0,0,0,0,1
309,315,12,"F",1,0.986149584487535,0,0,0,0,1
310,316,12,"F",1,0.986149584487535,0,0,0,0,1
311,317,12,"F",1,0.986149584487535,0,0,0,0,1
312,318,12,"M",1,0.986149584487535,0,0,0,0,1
313,319,12,"M",1,0.986149584487535,0,0,0,0,1
314,320,12,"M",1,0.986149584487535,0,0,0,0,1
315,321,12,"M",1,0.986149584487535,0,0,0,0,1
316,322,12,"F",1,0.986149584487535,0,0,0,0,1
317,323,12,"F",1,0.986149584487535,0,0,0,0,1
318,324,12,"M",1,0.986149584487535,0,0,0,0,1
319,325,12,"M",1,0.986149584487535,0,0,0,0,1
320,326,12,"F",1,0.986149584487535,0,0,0,0,1
321,327,12,"F",1,0.986149584487535,0,0,0,0,1
322,328,12,"F",1,0.986149584487535,0,0,0,0,1
323,329,12,"M",1,0.986149584487535,0,0,0,0,1
324,330,12,"F",1,0.986149584487535,0,0,0,0,1
325,331,12,"F",1,0.986149584487535,0,0,0,0,1
326,332,12,"M",1,0.986149584487535,0,0,0,0,1
327,333,12,"M",1,0.986149584487535,0,0,0,0,1
328,334,13,"M",1,0.986149584487535,0,0,0,0,1
329,335,13,"F",1,0.986149584487535,0,0,0,0,1
330,336,13,"M",1,0.986149584487535,0,0,0,0,1
331,337,13,"F",1,0.986149584487535,0,0,0,0,1
332,338,13,"M",1,0.986149584487535,0,0,0,0,1
333,339,13,"M",1,0.986149584487535,0,0,0,0,1
334,340,14,"M",1,0.986149584487535,0,0,0,0,1
335,341,14,"M",1,0.986149584487535,0,0,0,0,1
336,342,14,"M",1,0.986149584487535,0,0,0,0,1
337,343,14,"M",1,0.986149584487535,0,0,0,0,1
338,344,14,"F",1,0.986149584487535,0,0,0,0,1
339,345,15,"M",1,0.986149584487535,0,0,0,0,1
340,346,15,"F",1,0.986149584487535,0,0,0,0,1
341,347,15,"F",1,0.986149584487535,0,0,0,0,1
342,348,15,"M",1,0.986149584487535,0,0,0,0,1
343,349,16,"F",1,0.986149584487535,0,0,0,0,1
344,350,16,"M",1,0.986149584487535,0,0,0,0,1
345,351,16,"M",1,0.986149584487535,0,0,0,0,1
346,352,16,"F",1,0.986149584487535,0,0,0,0,1
347,353,16,"M",1,0.986149584487535,0,0,0,0,1
348,354,16,"M",1,0.986149584487535,0,0,0,0,1
349,355,17,"F",1,0.986149584487535,0,0,0,0,1
350,356,17,"F",1,0.986149584487535,0,0,0,0,1
351,357,17,"M",1,0.986149584487535,0,0,0,0,1
352,358,17,"F",1,0.986149584487535,0,0,0,0,1
353,359,17,"M",1,0.986149584487535,0,0,0,0,1
354,360,17,"M",1,0.986149584487535,0,0,0,0,1
355,361,17,"F",1,0.986149584487535,0,0,0,0,1
356,362,18,"F",1,0.986149584487535,0,0,0,0,1
357,363,18,"M",1,0.986149584487535,0,0,0,0,1
358,364,18,"M",1,0.986149584487535,0,0,0,0,1
359,365,18,"M",1,0.986149584487535,0,0,0,0,1
360,366,18,"F",1,0.986149584487535,0,0,0,0,1
361,367,18,"F",1,0.986149584487535,0,0,0,0,1
362,8,7,"M",2,0.936288088642659,0,0,0,0,1
363,9,7,"M",2,0.936288088642659,0,0,1,0,0
364,10,7,"F",2,0.936288088642659,0,0,0,0,1
365,11,7,"M",2,0.936288088642659,0,0,0,0,1
366,12,7,"M",2,0.936288088642659,0,0,0,0,1
367,13,7,"M",2,0.936288088642659,0,0,0,0,1
368,14,7,"M",2,0.936288088642659,0,0,0,0,1
369,15,7,"F",2,0.936288088642659,0,0,0,0,1
370,16,7,"F",2,0.936288088642659,0,0,0,0,1
371,17,7,"F",2,0.936288088642659,0,0,0,0,1
372,18,7,"F",2,0.936288088642659,0,0,0,0,1
373,19,7,"M",2,0.936288088642659,0,0,0,0,1
374,20,7,"F",2,0.936288088642659,0,0,0,0,1
375,21,7,"M",2,0.936288088642659,0,0,0,0,1
376,22,7,"M",2,0.936288088642659,0,0,0,0,1
377,23,7,"F",2,0.936288088642659,0,0,0,0,1
378,24,7,"F",2,0.936288088642659,0,0,0,0,1
379,25,7,"F",2,0.936288088642659,0,0,0,0,1
380,26,7,"F",2,0.936288088642659,0,0,0,0,1
381,27,7,"M",2,0.936288088642659,0,0,0,0,1
382,28,7,"M",2,0.936288088642659,0,0,0,0,1
383,29,7,"F",2,0.936288088642659,0,0,0,0,1
384,30,7,"F",2,0.936288088642659,0,0,0,0,1
385,31,7,"F",2,0.936288088642659,0,0,0,0,1
386,32,7,"F",2,0.936288088642659,0,0,0,0,1
387,33,7,"M",2,0.936288088642659,0,0,0,0,1
388,34,7,"F",2,0.936288088642659,0,0,0,0,1
389,35,8,"F",2,0.936288088642659,0,0,0,0,1
390,36,8,"M",2,0.936288088642659,0,0,0,0,0
391,37,8,"M",2,0.936288088642659,0,0,0,0,1
392,38,8,"M",2,0.936288088642659,0,0,0,0,1
393,39,8,"M",2,0.936288088642659,0,0,0,0,1
394,40,8,"F",2,0.936288088642659,0,0,0,0,1
395,41,8,"F",2,0.936288088642659,0,0,0,0,1
396,42,8,"F",2,0.936288088642659,0,0,0,0,1
397,43,8,"M",2,0.936288088642659,0,0,0,0,1
398,44,8,"M",2,0.936288088642659,0,0,0,0,1
399,45,8,"M",2,0.936288088642659,0,0,0,0,0
400,46,8,"F",2,0.936288088642659,0,0,0,0,1
401,47,8,"F",2,0.936288088642659,0,0,0,0,1
402,48,8,"F",2,0.936288088642659,0,0,0,0,1
403,49,8,"F",2,0.936288088642659,0,0,0,0,1
404,50,8,"M",2,0.936288088642659,0,0,0,0,1
405,51,8,"F",2,0.936288088642659,0,0,0,0,1
406,52,8,"F",2,0.936288088642659,0,0,0,0,1
407,53,8,"F",2,0.936288088642659,0,0,0,0,1
408,54,8,"M",2,0.936288088642659,0,0,0,0,1
409,55,8,"M",2,0.936288088642659,0,0,0,0,0
410,56,8,"F",2,0.936288088642659,0,0,0,0,1
411,57,8,"M",2,0.936288088642659,0,0,0,0,1
412,58,8,"F",2,0.936288088642659,0,0,0,0,1
413,59,8,"F",2,0.936288088642659,0,0,0,0,1
414,60,8,"M",2,0.936288088642659,0,0,0,0,0
415,61,8,"F",2,0.936288088642659,0,0,0,0,1
416,62,8,"F",2,0.936288088642659,0,0,0,0,1
417,63,8,"M",2,0.936288088642659,0,0,0,0,1
418,64,8,"F",2,0.936288088642659,0,0,0,0,1
419,65,8,"F",2,0.936288088642659,0,0,0,0,1
420,66,8,"M",2,0.936288088642659,0,0,0,0,1
421,67,8,"F",2,0.936288088642659,0,0,0,0,1
422,68,8,"F",2,0.936288088642659,0,0,0,0,1
423,69,8,"F",2,0.936288088642659,0,0,0,0,1
424,70,8,"M",2,0.936288088642659,0,0,0,0,1
425,71,8,"M",2,0.936288088642659,0,0,0,0,1
426,72,8,"M",2,0.936288088642659,0,0,0,0,1
427,73,8,"M",2,0.936288088642659,0,0,0,0,1
428,74,8,"M",2,0.936288088642659,0,0,0,0,1
429,75,8,"M",2,0.936288088642659,0,0,0,0,1
430,76,8,"F",2,0.936288088642659,0,0,0,0,1
431,77,8,"F",2,0.936288088642659,0,0,0,0,1
432,78,8,"F",2,0.936288088642659,0,0,0,0,1
433,79,8,"F",2,0.936288088642659,0,0,0,0,1
434,80,8,"F",2,0.936288088642659,0,0,0,0,1
435,81,8,"M",2,0.936288088642659,0,0,0,0,1
436,82,8,"M",2,0.936288088642659,0,0,0,0,1
437,83,8,"M",2,0.936288088642659,0,0,0,0,1
438,84,8,"M",2,0.936288088642659,0,0,0,0,1
439,85,8,"F",2,0.936288088642659,0,0,0,0,1
440,86,8,"M",2,0.936288088642659,0,0,0,0,1
441,87,8,"F",2,0.936288088642659,0,0,0,0,1
442,88,8,"M",2,0.936288088642659,0,0,0,0,1
443,89,8,"F",2,0.936288088642659,0,0,0,0,1
444,90,8,"M",2,0.936288088642659,0,0,0,0,1
445,91,8,"M",2,0.936288088642659,0,0,0,0,1
446,92,8,"M",2,0.936288088642659,0,0,0,0,1
447,93,8,"F",2,0.936288088642659,0,0,0,0,1
448,94,8,"F",2,0.936288088642659,0,0,0,0,1
449,95,8,"F",2,0.936288088642659,0,0,0,0,1
450,96,8,"F",2,0.936288088642659,0,0,0,0,1
451,97,8,"F",2,0.936288088642659,0,0,0,0,1
452,98,8,"M",2,0.936288088642659,0,0,0,0,1
453,99,8,"M",2,0.936288088642659,0,0,0,0,1
454,100,8,"F",2,0.936288088642659,0,0,0,0,1
455,102,8,"F",2,0.936288088642659,0,0,0,0,1
456,103,8,"M",2,0.936288088642659,0,0,0,0,1
457,104,9,"M",2,0.936288088642659,0,0,0,0,1
458,105,9,"M",2,0.936288088642659,0,0,0,0,1
459,106,9,"M",2,0.936288088642659,0,0,0,0,1
460,107,9,"F",2,0.936288088642659,0,0,0,0,1
461,108,9,"F",2,0.936288088642659,0,0,0,0,1
462,109,9,"M",2,0.936288088642659,0,0,0,0,1
463,110,9,"M",2,0.936288088642659,0,0,0,0,1
464,111,9,"M",2,0.936288088642659,0,0,0,0,1
465,112,9,"F",2,0.936288088642659,0,0,0,0,1
466,113,9,"M",2,0.936288088642659,0,0,0,0,1
467,114,9,"M",2,0.936288088642659,0,0,0,0,1
468,115,9,"F",2,0.936288088642659,0,0,0,0,1
469,116,9,"F",2,0.936288088642659,0,0,0,0,1
470,117,9,"M",2,0.936288088642659,0,0,0,0,1
471,118,9,"F",2,0.936288088642659,0,0,0,0,1
472,119,9,"M",2,0.936288088642659,0,0,0,0,1
473,120,9,"F",2,0.936288088642659,0,0,0,0,1
474,121,9,"F",2,0.936288088642659,0,0,0,0,1
475,122,9,"M",2,0.936288088642659,0,0,0,0,1
476,123,9,"M",2,0.936288088642659,0,0,0,0,1
477,124,9,"F",2,0.936288088642659,0,0,0,0,1
478,125,9,"F",2,0.936288088642659,0,0,0,0,1
479,126,9,"F",2,0.936288088642659,0,0,0,0,1
480,127,9,"M",2,0.936288088642659,0,0,0,0,1
481,128,9,"F",2,0.936288088642659,0,0,0,0,1
482,129,9,"F",2,0.936288088642659,0,0,0,0,1
483,130,9,"M",2,0.936288088642659,0,0,0,0,1
484,131,9,"M",2,0.936288088642659,0,0,0,0,1
485,132,9,"F",2,0.936288088642659,0,0,0,0,1
486,133,9,"F",2,0.936288088642659,0,0,0,0,1
487,134,9,"F",2,0.936288088642659,0,0,0,0,1
488,135,9,"F",2,0.936288088642659,0,0,0,0,1
489,136,9,"M",2,0.936288088642659,0,0,1,0,0
490,135,9,"M",2,0.936288088642659,0,0,0,0,1
491,136,9,"M",2,0.936288088642659,0,0,0,0,1
492,137,9,"F",2,0.936288088642659,0,0,0,0,1
493,138,9,"M",2,0.936288088642659,0,0,0,0,1
494,139,9,"F",2,0.936288088642659,0,0,0,0,1
495,140,9,"F",2,0.936288088642659,0,0,0,0,1
496,141,9,"F",2,0.936288088642659,0,0,0,0,1
497,142,9,"F",2,0.936288088642659,0,0,0,0,1
498,143,9,"F",2,0.936288088642659,0,0,0,0,1
499,144,9,"M",2,0.936288088642659,0,0,0,0,1
500,145,9,"F",2,0.936288088642659,0,0,0,0,1
501,146,9,"F",2,0.936288088642659,0,0,0,0,1
502,147,9,"F",2,0.936288088642659,0,0,0,0,1
503,148,9,"F",2,0.936288088642659,0,0,0,0,1
504,149,9,"M",2,0.936288088642659,0,0,0,0,1
505,150,9,"F",2,0.936288088642659,0,0,0,0,1
506,151,9,"F",2,0.936288088642659,0,0,0,0,1
507,152,9,"M",2,0.936288088642659,0,0,0,0,1
508,153,9,"F",2,0.936288088642659,0,0,0,0,1
509,154,9,"F",2,0.936288088642659,0,0,0,0,1
510,155,9,"F",2,0.936288088642659,0,0,0,0,1
511,156,9,"M",2,0.936288088642659,0,0,0,0,1
512,157,9,"F",2,0.936288088642659,0,0,0,0,1
513,158,9,"F",2,0.936288088642659,0,0,0,0,1
514,159,9,"M",2,0.936288088642659,0,0,0,0,1
515,160,9,"M",2,0.936288088642659,0,0,0,0,1
516,161,9,"M",2,0.936288088642659,0,0,0,0,1
517,162,9,"M",2,0.936288088642659,0,0,0,0,1
518,163,9,"M",2,0.936288088642659,0,0,0,0,1
519,164,9,"M",2,0.936288088642659,0,0,0,0,1
520,165,9,"F",2,0.936288088642659,0,0,0,0,1
521,166,9,"F",2,0.936288088642659,0,0,0,0,1
522,167,9,"M",2,0.936288088642659,0,0,0,0,1
523,168,9,"M",2,0.936288088642659,0,0,0,0,1
524,169,9,"M",2,0.936288088642659,0,0,0,0,1
525,170,9,"F",2,0.936288088642659,0,0,0,0,1
526,171,9,"M",2,0.936288088642659,0,0,0,0,1
527,172,9,"F",2,0.936288088642659,0,0,0,0,1
528,173,9,"F",2,0.936288088642659,0,0,0,0,1
529,174,9,"M",2,0.936288088642659,0,0,0,0,0
530,175,9,"M",2,0.936288088642659,0,0,0,0,1
531,176,9,"F",2,0.936288088642659,0,0,0,0,1
532,177,9,"F",2,0.936288088642659,0,0,0,0,1
533,178,9,"F",2,0.936288088642659,0,0,0,0,1
534,179,9,"F",2,0.936288088642659,0,0,0,0,1
535,180,9,"M",2,0.936288088642659,0,0,0,0,1
536,181,9,"M",2,0.936288088642659,0,0,0,0,1
537,182,9,"F",2,0.936288088642659,0,0,0,0,1
538,183,9,"M",2,0.936288088642659,0,0,0,0,1
539,184,9,"F",2,0.936288088642659,0,0,0,0,1
540,185,9,"M",2,0.936288088642659,0,0,0,0,1
541,186,9,"M",2,0.936288088642659,0,0,0,0,1
542,187,9,"F",2,0.936288088642659,0,0,0,0,1
543,188,9,"M",2,0.936288088642659,0,0,0,0,1
544,189,9,"F",2,0.936288088642659,0,0,0,0,1
545,190,9,"M",2,0.936288088642659,0,0,0,0,1
546,191,9,"M",2,0.936288088642659,0,0,0,0,1
547,192,9,"M",2,0.936288088642659,0,0,0,0,1
548,193,9,"M",2,0.936288088642659,0,0,0,0,1
549,194,9,"M",2,0.936288088642659,0,0,0,0,0
550,195,10,"M",2,0.936288088642659,0,0,0,0,1
551,196,10,"M",2,0.936288088642659,0,0,0,0,1
552,197,10,"M",2,0.936288088642659,0,0,0,0,1
553,198,10,"F",2,0.936288088642659,0,0,0,0,1
554,199,10,"F",2,0.936288088642659,0,0,0,0,1
555,200,10,"M",2,0.936288088642659,0,0,0,0,1
556,201,10,"M",2,0.936288088642659,0,0,0,0,1
557,202,10,"M",2,0.936288088642659,0,0,0,1,0
558,203,10,"M",2,0.936288088642659,0,0,0,0,1
559,204,10,"F",2,0.936288088642659,0,0,0,0,1
560,205,10,"F",2,0.936288088642659,0,0,0,0,1
561,206,10,"F",2,0.936288088642659,0,0,0,0,1
562,207,10,"F",2,0.936288088642659,0,0,0,0,1
563,208,10,"M",2,0.936288088642659,0,0,0,0,1
564,209,10,"F",2,0.936288088642659,0,0,0,0,1
565,210,10,"F",2,0.936288088642659,0,0,0,0,1
566,211,10,"M",2,0.936288088642659,0,0,0,0,1
567,212,10,"F",2,0.936288088642659,0,0,0,0,1
568,213,10,"M",2,0.936288088642659,0,0,0,0,1
569,214,10,"M",2,0.936288088642659,0,0,0,0,1
570,215,10,"M",2,0.936288088642659,0,0,0,0,1
571,216,10,"F",2,0.936288088642659,0,0,0,0,1
572,217,10,"M",2,0.936288088642659,0,0,0,0,1
573,218,10,"M",2,0.936288088642659,0,0,0,0,0
574,219,10,"M",2,0.936288088642659,0,0,0,0,0
575,220,10,"M",2,0.936288088642659,0,0,0,0,0
576,221,10,"F",2,0.936288088642659,0,0,0,0,1
577,222,10,"F",2,0.936288088642659,0,0,0,0,1
578,223,10,"M",2,0.936288088642659,0,0,0,0,1
579,224,10,"F",2,0.936288088642659,0,0,0,0,1
580,225,10,"F",2,0.936288088642659,0,0,0,0,1
581,226,10,"F",2,0.936288088642659,0,0,0,0,1
582,227,10,"M",2,0.936288088642659,0,0,0,0,1
583,228,10,"F",2,0.936288088642659,0,0,0,0,1
584,229,10,"F",2,0.936288088642659,0,0,0,0,1
585,230,10,"F",2,0.936288088642659,0,0,0,0,1
586,231,10,"F",2,0.936288088642659,0,0,0,0,1
587,232,10,"M",2,0.936288088642659,0,0,0,0,0
588,233,10,"F",2,0.936288088642659,0,0,0,0,1
589,234,10,"F",2,0.936288088642659,0,0,0,0,1
590,235,10,"F",2,0.936288088642659,0,0,0,0,1
591,236,10,"M",2,0.936288088642659,0,0,0,0,1
592,237,10,"M",2,0.936288088642659,0,0,0,0,1
593,238,10,"M",2,0.936288088642659,0,0,0,0,1
594,239,10,"F",2,0.936288088642659,0,0,0,0,1
595,240,10,"F",2,0.936288088642659,0,0,0,0,0
596,241,10,"M",2,0.936288088642659,0,0,0,0,1
597,242,10,"M",2,0.936288088642659,0,0,0,0,1
598,243,10,"M",2,0.936288088642659,0,0,0,0,0
599,244,10,"M",2,0.936288088642659,0,0,0,0,1
600,245,10,"M",2,0.936288088642659,0,0,1,0,0
601,246,10,"F",2,0.936288088642659,0,0,0,0,1
602,247,10,"M",2,0.936288088642659,0,0,0,0,1
603,248,10,"F",2,0.936288088642659,0,0,0,0,1
604,249,10,"M",2,0.936288088642659,0,0,0,0,1
605,250,10,"M",2,0.936288088642659,0,0,0,0,1
606,251,10,"M",2,0.936288088642659,0,0,0,0,1
607,252,10,"F",2,0.936288088642659,0,0,0,0,1
608,253,10,"M",2,0.936288088642659,0,0,0,0,1
609,254,10,"M",2,0.936288088642659,0,0,0,0,1
610,255,10,"M",2,0.936288088642659,0,0,0,0,1
611,256,10,"F",2,0.936288088642659,0,0,0,0,1
612,257,10,"M",2,0.936288088642659,0,0,0,0,1
613,258,10,"F",2,0.936288088642659,0,0,0,0,0
614,259,10,"M",2,0.936288088642659,0,0,0,0,1
615,260,10,"M",2,0.936288088642659,0,0,0,0,1
616,261,10,"M",2,0.936288088642659,0,0,0,0,1
617,262,10,"F",2,0.936288088642659,0,0,0,0,1
618,263,10,"F",2,0.936288088642659,0,0,0,0,1
619,264,10,"M",2,0.936288088642659,0,0,0,0,1
620,265,10,"M",2,0.936288088642659,0,0,0,0,0
621,266,10,"M",2,0.936288088642659,0,0,0,0,1
622,267,10,"F",2,0.936288088642659,0,0,0,0,1
623,268,10,"M",2,0.936288088642659,0,0,0,0,1
624,269,10,"F",2,0.936288088642659,0,0,0,0,1
625,270,10,"F",2,0.936288088642659,0,0,0,0,1
626,271,10,"M",2,0.936288088642659,0,0,0,0,1
627,272,10,"M",2,0.936288088642659,0,0,0,0,1
628,273,10,"M",2,0.936288088642659,0,0,0,0,1
629,274,10,"F",2,0.936288088642659,0,0,0,0,1
630,275,11,"M",2,0.936288088642659,0,0,0,0,1
631,276,11,"F",2,0.936288088642659,0,0,0,0,1
632,277,11,"M",2,0.936288088642659,0,0,0,0,1
633,278,11,"M",2,0.936288088642659,0,0,0,0,1
634,279,11,"M",2,0.936288088642659,0,0,0,0,1
635,280,11,"M",2,0.936288088642659,0,0,0,0,1
636,281,11,"M",2,0.936288088642659,0,0,0,0,1
637,282,11,"M",2,0.936288088642659,0,0,0,0,1
638,283,11,"M",2,0.936288088642659,0,0,0,0,1
639,284,11,"F",2,0.936288088642659,0,0,0,0,1
640,285,11,"F",2,0.936288088642659,0,0,0,0,1
641,286,11,"M",2,0.936288088642659,0,0,0,0,1
642,287,11,"M",2,0.936288088642659,0,0,0,0,0
643,288,11,"M",2,0.936288088642659,0,0,0,0,1
644,289,11,"F",2,0.936288088642659,0,0,0,0,1
645,290,11,"F",2,0.936288088642659,0,0,0,0,1
646,291,11,"F",2,0.936288088642659,0,0,0,0,1
647,292,11,"M",2,0.936288088642659,0,0,0,0,1
648,293,11,"F",2,0.936288088642659,0,0,0,0,1
649,294,11,"M",2,0.936288088642659,0,0,0,0,1
650,295,11,"M",2,0.936288088642659,0,0,0,0,1
651,296,11,"F",2,0.936288088642659,0,0,0,0,1
652,297,12,"F",2,0.936288088642659,0,0,0,0,1
653,298,12,"M",2,0.936288088642659,0,0,0,0,1
654,299,12,"M",2,0.936288088642659,0,0,0,0,1
655,300,12,"M",2,0.936288088642659,0,0,1,0,0
656,301,12,"F",2,0.936288088642659,0,0,0,0,1
657,302,12,"F",2,0.936288088642659,0,0,0,0,1
658,303,12,"M",2,0.936288088642659,0,0,0,0,1
659,304,12,"M",2,0.936288088642659,0,0,0,0,1
660,305,12,"M",2,0.936288088642659,0,0,0,0,1
661,306,12,"F",2,0.936288088642659,0,0,0,0,1
662,307,12,"M",2,0.936288088642659,0,0,0,0,1
663,308,12,"M",2,0.936288088642659,0,0,0,0,1
664,309,12,"M",2,0.936288088642659,0,0,0,0,1
665,310,12,"M",2,0.936288088642659,0,0,0,0,1
666,311,12,"M",2,0.936288088642659,0,0,0,1,0
667,312,12,"M",2,0.936288088642659,0,0,0,0,1
668,313,12,"F",2,0.936288088642659,0,0,0,0,1
669,314,12,"F",2,0.936288088642659,0,0,0,0,0
670,315,12,"F",2,0.936288088642659,0,0,0,0,1
671,316,12,"F",2,0.936288088642659,0,0,0,0,0
672,317,12,"F",2,0.936288088642659,0,0,0,0,1
673,318,12,"M",2,0.936288088642659,0,0,0,0,1
674,319,12,"M",2,0.936288088642659,0,0,0,0,1
675,320,12,"M",2,0.936288088642659,0,0,0,0,1
676,321,12,"M",2,0.936288088642659,0,0,0,0,1
677,322,12,"F",2,0.936288088642659,0,0,0,0,1
678,323,12,"F",2,0.936288088642659,0,0,0,0,1
679,324,12,"M",2,0.936288088642659,0,0,0,0,1
680,325,12,"M",2,0.936288088642659,0,0,0,0,1
681,326,12,"F",2,0.936288088642659,0,0,0,0,1
682,327,12,"F",2,0.936288088642659,0,0,0,0,1
683,328,12,"F",2,0.936288088642659,0,0,0,0,1
684,329,12,"M",2,0.936288088642659,0,0,0,0,1
685,330,12,"F",2,0.936288088642659,0,0,0,0,1
686,331,12,"F",2,0.936288088642659,0,0,0,0,1
687,332,12,"M",2,0.936288088642659,0,0,0,0,1
688,333,12,"M",2,0.936288088642659,0,0,0,0,1
689,334,13,"M",2,0.936288088642659,0,0,0,0,1
690,335,13,"F",2,0.936288088642659,0,0,0,0,1
691,336,13,"M",2,0.936288088642659,0,0,0,0,1
692,337,13,"F",2,0.936288088642659,0,0,0,0,1
693,338,13,"M",2,0.936288088642659,0,0,0,0,1
694,339,13,"M",2,0.936288088642659,0,0,0,0,1
695,340,14,"M",2,0.936288088642659,0,0,0,0,1
696,341,14,"M",2,0.936288088642659,0,0,0,0,1
697,342,14,"M",2,0.936288088642659,0,0,0,0,1
698,343,14,"M",2,0.936288088642659,0,0,0,0,1
699,344,14,"F",2,0.936288088642659,0,0,0,0,1
700,345,15,"M",2,0.936288088642659,0,0,0,0,1
701,346,15,"F",2,0.936288088642659,0,0,0,0,1
702,347,15,"F",2,0.936288088642659,0,0,0,0,1
703,348,15,"M",2,0.936288088642659,0,0,0,0,1
704,349,16,"F",2,0.936288088642659,0,0,0,0,1
705,350,16,"M",2,0.936288088642659,0,0,0,0,1
706,351,16,"M",2,0.936288088642659,0,0,0,0,1
707,352,16,"F",2,0.936288088642659,0,0,0,0,1
708,353,16,"M",2,0.936288088642659,0,0,0,0,1
709,354,16,"M",2,0.936288088642659,0,0,0,0,1
710,355,17,"F",2,0.936288088642659,0,0,0,0,1
711,356,17,"F",2,0.936288088642659,0,0,0,0,1
712,357,17,"M",2,0.936288088642659,0,0,0,0,1
713,358,17,"F",2,0.936288088642659,0,0,0,0,1
714,359,17,"M",2,0.936288088642659,0,0,0,0,1
715,360,17,"M",2,0.936288088642659,0,0,0,0,1
716,361,17,"F",2,0.936288088642659,0,0,0,0,1
717,362,18,"F",2,0.936288088642659,0,0,0,0,1
718,363,18,"M",2,0.936288088642659,0,0,0,0,1
719,364,18,"M",2,0.936288088642659,0,0,0,0,1
720,365,18,"M",2,0.936288088642659,0,0,0,0,1
721,366,18,"F",2,0.936288088642659,0,0,0,0,1
722,367,18,"F",2,0.936288088642659,0,0,0,0,1
723,8,7,"M",3,0.997229916897507,0,0,0,0,1
724,9,7,"M",3,0.997229916897507,0,0,0,0,1
725,10,7,"F",3,0.997229916897507,0,0,0,0,1
726,11,7,"M",3,0.997229916897507,0,0,0,0,1
727,12,7,"M",3,0.997229916897507,0,0,0,0,1
728,13,7,"M",3,0.997229916897507,0,0,0,0,1
729,14,7,"M",3,0.997229916897507,0,0,0,0,1
730,15,7,"F",3,0.997229916897507,0,0,0,0,1
731,16,7,"F",3,0.997229916897507,0,0,0,0,1
732,17,7,"F",3,0.997229916897507,0,0,0,0,1
733,18,7,"F",3,0.997229916897507,0,0,0,0,1
734,19,7,"M",3,0.997229916897507,0,0,0,0,1
735,20,7,"F",3,0.997229916897507,0,0,0,0,1
736,21,7,"M",3,0.997229916897507,0,0,0,0,1
737,22,7,"M",3,0.997229916897507,0,0,0,0,1
738,23,7,"F",3,0.997229916897507,0,0,0,0,1
739,24,7,"F",3,0.997229916897507,0,0,0,0,1
740,25,7,"F",3,0.997229916897507,0,0,0,0,1
741,26,7,"F",3,0.997229916897507,0,0,0,0,1
742,27,7,"M",3,0.997229916897507,0,0,0,0,1
743,28,7,"M",3,0.997229916897507,0,0,0,0,1
744,29,7,"F",3,0.997229916897507,0,0,0,0,1
745,30,7,"F",3,0.997229916897507,0,0,0,0,1
746,31,7,"F",3,0.997229916897507,0,0,0,0,1
747,32,7,"F",3,0.997229916897507,0,0,0,0,1
748,33,7,"M",3,0.997229916897507,0,0,0,0,1
749,34,7,"F",3,0.997229916897507,0,0,0,0,1
750,35,8,"F",3,0.997229916897507,0,0,0,0,1
751,36,8,"M",3,0.997229916897507,0,0,0,0,1
752,37,8,"M",3,0.997229916897507,0,0,0,0,1
753,38,8,"M",3,0.997229916897507,0,0,0,0,1
754,39,8,"M",3,0.997229916897507,0,0,0,0,1
755,40,8,"F",3,0.997229916897507,0,0,0,0,1
756,41,8,"F",3,0.997229916897507,0,0,0,0,1
757,42,8,"F",3,0.997229916897507,0,0,0,0,1
758,43,8,"M",3,0.997229916897507,0,0,0,0,1
759,44,8,"M",3,0.997229916897507,0,0,0,0,1
760,45,8,"M",3,0.997229916897507,0,0,0,0,1
761,46,8,"F",3,0.997229916897507,0,0,0,0,1
762,47,8,"F",3,0.997229916897507,0,0,0,0,1
763,48,8,"F",3,0.997229916897507,0,0,0,0,1
764,49,8,"F",3,0.997229916897507,0,0,0,0,1
765,50,8,"M",3,0.997229916897507,0,0,0,0,1
766,51,8,"F",3,0.997229916897507,0,0,0,0,1
767,52,8,"F",3,0.997229916897507,0,0,0,0,1
768,53,8,"F",3,0.997229916897507,0,0,0,0,1
769,54,8,"M",3,0.997229916897507,0,0,0,0,1
770,55,8,"M",3,0.997229916897507,0,0,0,0,1
771,56,8,"F",3,0.997229916897507,0,0,0,0,1
772,57,8,"M",3,0.997229916897507,0,0,0,0,1
773,58,8,"F",3,0.997229916897507,0,0,0,0,1
774,59,8,"F",3,0.997229916897507,0,0,0,0,1
775,60,8,"M",3,0.997229916897507,0,0,0,0,1
776,61,8,"F",3,0.997229916897507,0,0,0,0,1
777,62,8,"F",3,0.997229916897507,0,0,0,0,1
778,63,8,"M",3,0.997229916897507,0,0,0,0,1
779,64,8,"F",3,0.997229916897507,0,0,0,0,1
780,65,8,"F",3,0.997229916897507,0,0,0,0,1
781,66,8,"M",3,0.997229916897507,0,0,0,0,1
782,67,8,"F",3,0.997229916897507,0,0,0,0,1
783,68,8,"F",3,0.997229916897507,0,0,0,0,1
784,69,8,"F",3,0.997229916897507,0,0,0,0,1
785,70,8,"M",3,0.997229916897507,0,0,0,0,1
786,71,8,"M",3,0.997229916897507,0,0,0,0,1
787,72,8,"M",3,0.997229916897507,0,0,0,0,1
788,73,8,"M",3,0.997229916897507,0,0,0,0,1
789,74,8,"M",3,0.997229916897507,0,0,0,0,1
790,75,8,"M",3,0.997229916897507,0,0,0,0,1
791,76,8,"F",3,0.997229916897507,0,0,0,0,1
792,77,8,"F",3,0.997229916897507,0,0,0,0,1
793,78,8,"F",3,0.997229916897507,0,0,0,0,1
794,79,8,"F",3,0.997229916897507,0,0,0,0,1
795,80,8,"F",3,0.997229916897507,0,0,0,0,1
796,81,8,"M",3,0.997229916897507,0,0,0,0,1
797,82,8,"M",3,0.997229916897507,0,0,0,0,1
798,83,8,"M",3,0.997229916897507,0,0,0,0,1
799,84,8,"M",3,0.997229916897507,0,0,0,0,1
800,85,8,"F",3,0.997229916897507,0,0,0,0,1
801,86,8,"M",3,0.997229916897507,0,0,0,0,1
802,87,8,"F",3,0.997229916897507,0,0,0,0,1
803,88,8,"M",3,0.997229916897507,0,0,0,0,1
804,89,8,"F",3,0.997229916897507,0,0,0,0,1
805,90,8,"M",3,0.997229916897507,0,0,0,0,1
806,91,8,"M",3,0.997229916897507,0,0,0,0,1
807,92,8,"M",3,0.997229916897507,0,0,0,0,1
808,93,8,"F",3,0.997229916897507,0,0,0,0,1
809,94,8,"F",3,0.997229916897507,0,0,0,0,1
810,95,8,"F",3,0.997229916897507,0,0,0,0,1
811,96,8,"F",3,0.997229916897507,0,0,0,0,1
812,97,8,"F",3,0.997229916897507,0,0,0,0,1
813,98,8,"M",3,0.997229916897507,0,0,0,0,1
814,99,8,"M",3,0.997229916897507,0,0,0,0,1
815,100,8,"F",3,0.997229916897507,0,0,0,0,1
816,102,8,"F",3,0.997229916897507,0,0,0,0,1
817,103,8,"M",3,0.997229916897507,0,0,0,0,1
818,104,9,"M",3,0.997229916897507,0,0,0,0,1
819,105,9,"M",3,0.997229916897507,0,0,0,0,1
820,106,9,"M",3,0.997229916897507,0,0,0,0,1
821,107,9,"F",3,0.997229916897507,0,0,0,0,1
822,108,9,"F",3,0.997229916897507,0,0,0,0,1
823,109,9,"M",3,0.997229916897507,0,0,0,0,1
824,110,9,"M",3,0.997229916897507,0,0,0,0,1
825,111,9,"M",3,0.997229916897507,0,0,0,0,1
826,112,9,"F",3,0.997229916897507,0,0,0,0,1
827,113,9,"M",3,0.997229916897507,0,0,0,0,1
828,114,9,"M",3,0.997229916897507,0,0,0,0,1
829,115,9,"F",3,0.997229916897507,0,0,0,0,1
830,116,9,"F",3,0.997229916897507,0,0,0,0,1
831,117,9,"M",3,0.997229916897507,0,0,0,0,1
832,118,9,"F",3,0.997229916897507,0,0,0,0,1
833,119,9,"M",3,0.997229916897507,0,0,0,0,1
834,120,9,"F",3,0.997229916897507,0,0,0,0,1
835,121,9,"F",3,0.997229916897507,0,0,0,0,1
836,122,9,"M",3,0.997229916897507,0,0,0,0,1
837,123,9,"M",3,0.997229916897507,0,0,0,0,1
838,124,9,"F",3,0.997229916897507,0,0,0,0,1
839,125,9,"F",3,0.997229916897507,0,0,0,0,1
840,126,9,"F",3,0.997229916897507,0,0,0,0,1
841,127,9,"M",3,0.997229916897507,0,0,0,0,1
842,128,9,"F",3,0.997229916897507,0,0,0,0,1
843,129,9,"F",3,0.997229916897507,0,0,0,0,1
844,130,9,"M",3,0.997229916897507,0,0,0,0,1
845,131,9,"M",3,0.997229916897507,0,0,0,0,1
846,132,9,"F",3,0.997229916897507,0,0,0,0,1
847,133,9,"F",3,0.997229916897507,0,0,0,0,1
848,134,9,"F",3,0.997229916897507,0,0,0,0,1
849,135,9,"F",3,0.997229916897507,0,0,0,0,1
850,136,9,"M",3,0.997229916897507,0,0,0,0,1
851,135,9,"M",3,0.997229916897507,0,0,0,0,1
852,136,9,"M",3,0.997229916897507,0,0,0,0,1
853,137,9,"F",3,0.997229916897507,0,0,0,0,1
854,138,9,"M",3,0.997229916897507,0,0,0,0,1
855,139,9,"F",3,0.997229916897507,0,0,0,0,1
856,140,9,"F",3,0.997229916897507,0,0,0,0,1
857,141,9,"F",3,0.997229916897507,0,0,0,0,1
858,142,9,"F",3,0.997229916897507,0,0,0,0,1
859,143,9,"F",3,0.997229916897507,0,0,0,0,1
860,144,9,"M",3,0.997229916897507,0,0,0,0,1
861,145,9,"F",3,0.997229916897507,0,0,0,0,1
862,146,9,"F",3,0.997229916897507,0,0,0,0,1
863,147,9,"F",3,0.997229916897507,0,0,0,0,1
864,148,9,"F",3,0.997229916897507,0,0,0,0,1
865,149,9,"M",3,0.997229916897507,0,0,0,0,1
866,150,9,"F",3,0.997229916897507,0,0,0,0,1
867,151,9,"F",3,0.997229916897507,0,0,0,0,1
868,152,9,"M",3,0.997229916897507,0,0,0,0,1
869,153,9,"F",3,0.997229916897507,0,0,0,0,1
870,154,9,"F",3,0.997229916897507,0,0,0,0,1
871,155,9,"F",3,0.997229916897507,0,0,0,0,1
872,156,9,"M",3,0.997229916897507,0,0,0,0,1
873,157,9,"F",3,0.997229916897507,0,0,0,0,1
874,158,9,"F",3,0.997229916897507,0,0,0,0,1
875,159,9,"M",3,0.997229916897507,0,0,0,0,1
876,160,9,"M",3,0.997229916897507,0,0,0,0,1
877,161,9,"M",3,0.997229916897507,0,0,0,0,1
878,162,9,"M",3,0.997229916897507,0,0,0,0,1
879,163,9,"M",3,0.997229916897507,0,0,0,0,1
880,164,9,"M",3,0.997229916897507,0,0,0,0,1
881,165,9,"F",3,0.997229916897507,0,0,0,0,1
882,166,9,"F",3,0.997229916897507,0,0,0,0,1
883,167,9,"M",3,0.997229916897507,0,0,0,0,1
884,168,9,"M",3,0.997229916897507,0,0,0,0,1
885,169,9,"M",3,0.997229916897507,0,0,0,0,1
886,170,9,"F",3,0.997229916897507,0,0,0,0,1
887,171,9,"M",3,0.997229916897507,0,0,0,0,1
888,172,9,"F",3,0.997229916897507,0,0,0,0,1
889,173,9,"F",3,0.997229916897507,0,0,0,0,1
890,174,9,"M",3,0.997229916897507,0,0,0,0,1
891,175,9,"M",3,0.997229916897507,0,0,0,0,1
892,176,9,"F",3,0.997229916897507,0,0,0,0,1
893,177,9,"F",3,0.997229916897507,0,0,0,0,1
894,178,9,"F",3,0.997229916897507,0,0,0,0,1
895,179,9,"F",3,0.997229916897507,0,0,0,0,1
896,180,9,"M",3,0.997229916897507,0,0,0,0,1
897,181,9,"M",3,0.997229916897507,0,0,0,0,1
898,182,9,"F",3,0.997229916897507,0,0,0,0,1
899,183,9,"M",3,0.997229916897507,0,0,0,0,1
900,184,9,"F",3,0.997229916897507,0,0,0,0,1
901,185,9,"M",3,0.997229916897507,0,0,0,0,1
902,186,9,"M",3,0.997229916897507,0,0,0,0,1
903,187,9,"F",3,0.997229916897507,0,0,0,0,1
904,188,9,"M",3,0.997229916897507,0,0,0,0,1
905,189,9,"F",3,0.997229916897507,0,0,0,0,1
906,190,9,"M",3,0.997229916897507,0,0,0,0,1
907,191,9,"M",3,0.997229916897507,0,0,0,0,1
908,192,9,"M",3,0.997229916897507,0,0,0,0,1
909,193,9,"M",3,0.997229916897507,0,0,0,0,1
910,194,9,"M",3,0.997229916897507,0,0,0,0,1
911,195,10,"M",3,0.997229916897507,0,0,0,0,1
912,196,10,"M",3,0.997229916897507,0,0,0,0,1
913,197,10,"M",3,0.997229916897507,0,0,0,0,1
914,198,10,"F",3,0.997229916897507,0,0,0,0,1
915,199,10,"F",3,0.997229916897507,0,0,0,0,1
916,200,10,"M",3,0.997229916897507,0,0,0,0,1
917,201,10,"M",3,0.997229916897507,0,0,0,0,1
918,202,10,"M",3,0.997229916897507,0,0,0,0,1
919,203,10,"M",3,0.997229916897507,0,0,0,0,1
920,204,10,"F",3,0.997229916897507,0,0,0,0,1
921,205,10,"F",3,0.997229916897507,0,0,0,0,1
922,206,10,"F",3,0.997229916897507,0,0,0,0,1
923,207,10,"F",3,0.997229916897507,0,0,0,0,1
924,208,10,"M",3,0.997229916897507,0,0,0,0,1
925,209,10,"F",3,0.997229916897507,0,0,0,0,1
926,210,10,"F",3,0.997229916897507,0,0,0,0,1
927,211,10,"M",3,0.997229916897507,0,0,0,0,1
928,212,10,"F",3,0.997229916897507,0,0,0,0,1
929,213,10,"M",3,0.997229916897507,0,0,0,0,1
930,214,10,"M",3,0.997229916897507,0,0,0,0,1
931,215,10,"M",3,0.997229916897507,0,0,0,0,1
932,216,10,"F",3,0.997229916897507,0,0,0,0,1
933,217,10,"M",3,0.997229916897507,0,0,0,0,1
934,218,10,"M",3,0.997229916897507,0,0,0,0,1
935,219,10,"M",3,0.997229916897507,0,0,0,0,1
936,220,10,"M",3,0.997229916897507,0,0,0,0,1
937,221,10,"F",3,0.997229916897507,0,0,0,0,1
938,222,10,"F",3,0.997229916897507,0,0,0,0,1
939,223,10,"M",3,0.997229916897507,0,0,0,0,1
940,224,10,"F",3,0.997229916897507,0,0,0,0,1
941,225,10,"F",3,0.997229916897507,0,0,0,0,1
942,226,10,"F",3,0.997229916897507,0,0,0,0,1
943,227,10,"M",3,0.997229916897507,0,0,0,0,1
944,228,10,"F",3,0.997229916897507,0,0,0,0,1
945,229,10,"F",3,0.997229916897507,0,0,0,0,1
946,230,10,"F",3,0.997229916897507,0,0,0,0,1
947,231,10,"F",3,0.997229916897507,0,0,0,0,1
948,232,10,"M",3,0.997229916897507,0,0,0,0,1
949,233,10,"F",3,0.997229916897507,0,0,0,0,1
950,234,10,"F",3,0.997229916897507,0,0,0,0,1
951,235,10,"F",3,0.997229916897507,0,0,0,0,1
952,236,10,"M",3,0.997229916897507,0,0,0,0,1
953,237,10,"M",3,0.997229916897507,0,0,0,0,1
954,238,10,"M",3,0.997229916897507,0,0,0,0,1
955,239,10,"F",3,0.997229916897507,0,0,0,0,1
956,240,10,"F",3,0.997229916897507,0,0,0,0,1
957,241,10,"M",3,0.997229916897507,0,0,0,0,1
958,242,10,"M",3,0.997229916897507,0,0,0,0,1
959,243,10,"M",3,0.997229916897507,0,0,0,0,1
960,244,10,"M",3,0.997229916897507,0,0,0,0,1
961,245,10,"M",3,0.997229916897507,0,0,0,0,1
962,246,10,"F",3,0.997229916897507,0,0,0,0,1
963,247,10,"M",3,0.997229916897507,0,0,0,0,1
964,248,10,"F",3,0.997229916897507,0,0,0,0,1
965,249,10,"M",3,0.997229916897507,0,0,0,0,1
966,250,10,"M",3,0.997229916897507,0,0,0,0,1
967,251,10,"M",3,0.997229916897507,0,0,0,0,1
968,252,10,"F",3,0.997229916897507,0,0,0,0,1
969,253,10,"M",3,0.997229916897507,0,0,0,0,1
970,254,10,"M",3,0.997229916897507,0,0,0,0,1
971,255,10,"M",3,0.997229916897507,0,0,0,0,1
972,256,10,"F",3,0.997229916897507,0,0,0,0,1
973,257,10,"M",3,0.997229916897507,0,0,0,0,1
974,258,10,"F",3,0.997229916897507,0,0,0,0,1
975,259,10,"M",3,0.997229916897507,0,0,0,0,1
976,260,10,"M",3,0.997229916897507,0,0,0,0,1
977,261,10,"M",3,0.997229916897507,0,0,0,0,1
978,262,10,"F",3,0.997229916897507,0,0,0,0,1
979,263,10,"F",3,0.997229916897507,0,0,0,0,1
980,264,10,"M",3,0.997229916897507,0,0,0,0,1
981,265,10,"M",3,0.997229916897507,0,0,0,0,1
982,266,10,"M",3,0.997229916897507,0,0,0,0,1
983,267,10,"F",3,0.997229916897507,0,0,0,0,1
984,268,10,"M",3,0.997229916897507,0,0,0,0,1
985,269,10,"F",3,0.997229916897507,0,0,0,0,1
986,270,10,"F",3,0.997229916897507,0,0,0,0,1
987,271,10,"M",3,0.997229916897507,0,0,0,0,1
988,272,10,"M",3,0.997229916897507,0,0,0,0,1
989,273,10,"M",3,0.997229916897507,0,0,0,0,1
990,274,10,"F",3,0.997229916897507,0,0,0,0,1
991,275,11,"M",3,0.997229916897507,0,0,0,0,1
992,276,11,"F",3,0.997229916897507,0,0,0,0,1
993,277,11,"M",3,0.997229916897507,0,0,0,0,1
994,278,11,"M",3,0.997229916897507,0,0,0,0,1
995,279,11,"M",3,0.997229916897507,0,0,0,0,1
996,280,11,"M",3,0.997229916897507,0,0,0,0,1
997,281,11,"M",3,0.997229916897507,0,0,0,0,1
998,282,11,"M",3,0.997229916897507,0,0,0,0,1
999,283,11,"M",3,0.997229916897507,0,0,0,0,1
1000,284,11,"F",3,0.997229916897507,0,0,0,0,1
1001,285,11,"F",3,0.997229916897507,0,0,0,0,1
1002,286,11,"M",3,0.997229916897507,0,0,0,0,1
1003,287,11,"M",3,0.997229916897507,0,0,0,0,1
1004,288,11,"M",3,0.997229916897507,0,0,0,0,1
1005,289,11,"F",3,0.997229916897507,0,0,0,0,1
1006,290,11,"F",3,0.997229916897507,0,0,0,0,1
1007,291,11,"F",3,0.997229916897507,0,0,0,0,1
1008,292,11,"M",3,0.997229916897507,0,0,0,0,1
1009,293,11,"F",3,0.997229916897507,0,0,0,0,1
1010,294,11,"M",3,0.997229916897507,0,0,0,0,1
1011,295,11,"M",3,0.997229916897507,0,0,0,0,1
1012,296,11,"F",3,0.997229916897507,0,0,0,0,1
1013,297,12,"F",3,0.997229916897507,0,0,0,0,1
1014,298,12,"M",3,0.997229916897507,0,0,0,0,1
1015,299,12,"M",3,0.997229916897507,0,0,0,0,1
1016,300,12,"M",3,0.997229916897507,0,0,0,0,1
1017,301,12,"F",3,0.997229916897507,0,0,0,0,1
1018,302,12,"F",3,0.997229916897507,0,0,0,0,1
1019,303,12,"M",3,0.997229916897507,0,0,0,0,1
1020,304,12,"M",3,0.997229916897507,0,0,0,0,1
1021,305,12,"M",3,0.997229916897507,0,0,0,0,1
1022,306,12,"F",3,0.997229916897507,0,0,0,0,1
1023,307,12,"M",3,0.997229916897507,0,0,0,0,1
1024,308,12,"M",3,0.997229916897507,0,0,0,0,1
1025,309,12,"M",3,0.997229916897507,0,0,0,0,1
1026,310,12,"M",3,0.997229916897507,0,0,0,0,1
1027,311,12,"M",3,0.997229916897507,0,0,0,0,1
1028,312,12,"M",3,0.997229916897507,0,0,0,0,1
1029,313,12,"F",3,0.997229916897507,0,0,0,0,1
1030,314,12,"F",3,0.997229916897507,0,0,0,0,1
1031,315,12,"F",3,0.997229916897507,0,0,0,0,1
1032,316,12,"F",3,0.997229916897507,0,0,0,0,1
1033,317,12,"F",3,0.997229916897507,0,0,0,0,1
1034,318,12,"M",3,0.997229916897507,0,0,0,0,1
1035,319,12,"M",3,0.997229916897507,0,0,0,0,1
1036,320,12,"M",3,0.997229916897507,0,0,0,0,1
1037,321,12,"M",3,0.997229916897507,0,0,0,0,1
1038,322,12,"F",3,0.997229916897507,0,0,0,0,1
1039,323,12,"F",3,0.997229916897507,0,0,0,0,1
1040,324,12,"M",3,0.997229916897507,0,0,0,0,1
1041,325,12,"M",3,0.997229916897507,0,0,0,0,1
1042,326,12,"F",3,0.997229916897507,0,0,0,0,1
1043,327,12,"F",3,0.997229916897507,0,0,0,0,1
1044,328,12,"F",3,0.997229916897507,0,0,0,0,1
1045,329,12,"M",3,0.997229916897507,0,0,0,0,1
1046,330,12,"F",3,0.997229916897507,0,0,0,0,1
1047,331,12,"F",3,0.997229916897507,0,0,0,0,1
1048,332,12,"M",3,0.997229916897507,0,0,0,0,1
1049,333,12,"M",3,0.997229916897507,0,0,0,0,1
1050,334,13,"M",3,0.997229916897507,0,0,0,0,1
1051,335,13,"F",3,0.997229916897507,0,0,0,0,1
1052,336,13,"M",3,0.997229916897507,0,0,0,0,1
1053,337,13,"F",3,0.997229916897507,0,0,0,0,1
1054,338,13,"M",3,0.997229916897507,0,0,0,0,1
1055,339,13,"M",3,0.997229916897507,0,0,0,0,1
1056,340,14,"M",3,0.997229916897507,0,0,0,0,1
1057,341,14,"M",3,0.997229916897507,0,0,0,0,1
1058,342,14,"M",3,0.997229916897507,0,0,0,0,1
1059,343,14,"M",3,0.997229916897507,0,0,0,0,1
1060,344,14,"F",3,0.997229916897507,0,0,0,0,1
1061,345,15,"M",3,0.997229916897507,0,0,0,0,1
1062,346,15,"F",3,0.997229916897507,0,0,0,0,1
1063,347,15,"F",3,0.997229916897507,0,0,0,0,1
1064,348,15,"M",3,0.997229916897507,0,0,0,0,1
1065,349,16,"F",3,0.997229916897507,0,0,0,0,1
1066,350,16,"M",3,0.997229916897507,0,0,0,0,1
1067,351,16,"M",3,0.997229916897507,0,0,0,0,1
1068,352,16,"F",3,0.997229916897507,0,0,0,0,1
1069,353,16,"M",3,0.997229916897507,0,0,0,0,1
1070,354,16,"M",3,0.997229916897507,0,0,0,0,1
1071,355,17,"F",3,0.997229916897507,0,0,0,0,1
1072,356,17,"F",3,0.997229916897507,0,0,0,0,1
1073,357,17,"M",3,0.997229916897507,0,0,0,0,0
1074,358,17,"F",3,0.997229916897507,0,0,0,0,1
1075,359,17,"M",3,0.997229916897507,0,0,0,0,1
1076,360,17,"M",3,0.997229916897507,0,0,0,0,1
1077,361,17,"F",3,0.997229916897507,0,0,0,0,1
1078,362,18,"F",3,0.997229916897507,0,0,0,0,1
1079,363,18,"M",3,0.997229916897507,0,0,0,0,1
1080,364,18,"M",3,0.997229916897507,0,0,0,0,1
1081,365,18,"M",3,0.997229916897507,0,0,0,0,1
1082,366,18,"F",3,0.997229916897507,0,0,0,0,1
1083,367,18,"F",3,0.997229916897507,0,0,0,0,1
1084,8,7,"M",4,0.958448753462604,0,0,0,0,1
1085,9,7,"M",4,0.958448753462604,0,0,0,0,1
1086,10,7,"F",4,0.958448753462604,0,0,0,0,1
1087,11,7,"M",4,0.958448753462604,0,0,0,0,1
1088,12,7,"M",4,0.958448753462604,0,0,0,0,1
1089,13,7,"M",4,0.958448753462604,0,0,0,0,1
1090,14,7,"M",4,0.958448753462604,0,0,0,0,1
1091,15,7,"F",4,0.958448753462604,0,0,0,0,1
1092,16,7,"F",4,0.958448753462604,0,1,0,0,0
1093,17,7,"F",4,0.958448753462604,0,0,0,0,1
1094,18,7,"F",4,0.958448753462604,0,0,0,0,1
1095,19,7,"M",4,0.958448753462604,0,0,0,0,1
1096,20,7,"F",4,0.958448753462604,0,0,0,0,1
1097,21,7,"M",4,0.958448753462604,0,1,0,0,0
1098,22,7,"M",4,0.958448753462604,0,0,0,0,1
1099,23,7,"F",4,0.958448753462604,0,0,0,0,1
1100,24,7,"F",4,0.958448753462604,0,0,0,0,1
1101,25,7,"F",4,0.958448753462604,0,0,0,0,1
1102,26,7,"F",4,0.958448753462604,0,0,0,0,1
1103,27,7,"M",4,0.958448753462604,0,0,0,0,1
1104,28,7,"M",4,0.958448753462604,0,0,0,0,1
1105,29,7,"F",4,0.958448753462604,0,0,0,0,1
1106,30,7,"F",4,0.958448753462604,0,0,0,0,1
1107,31,7,"F",4,0.958448753462604,0,0,0,0,1
1108,32,7,"F",4,0.958448753462604,0,0,0,0,1
1109,33,7,"M",4,0.958448753462604,0,0,0,0,1
1110,34,7,"F",4,0.958448753462604,0,0,0,0,1
1111,35,8,"F",4,0.958448753462604,0,0,0,0,1
1112,36,8,"M",4,0.958448753462604,0,0,0,0,1
1113,37,8,"M",4,0.958448753462604,0,0,0,0,1
1114,38,8,"M",4,0.958448753462604,0,0,0,0,1
1115,39,8,"M",4,0.958448753462604,0,0,0,0,1
1116,40,8,"F",4,0.958448753462604,0,0,0,0,1
1117,41,8,"F",4,0.958448753462604,0,0,0,0,1
1118,42,8,"F",4,0.958448753462604,0,0,0,0,1
1119,43,8,"M",4,0.958448753462604,0,0,0,0,1
1120,44,8,"M",4,0.958448753462604,0,0,0,0,1
1121,45,8,"M",4,0.958448753462604,0,0,0,0,1
1122,46,8,"F",4,0.958448753462604,0,0,0,0,1
1123,47,8,"F",4,0.958448753462604,0,0,0,0,1
1124,48,8,"F",4,0.958448753462604,0,0,0,0,1
1125,49,8,"F",4,0.958448753462604,0,0,0,0,1
1126,50,8,"M",4,0.958448753462604,0,0,0,0,1
1127,51,8,"F",4,0.958448753462604,0,0,0,0,1
1128,52,8,"F",4,0.958448753462604,0,0,0,0,1
1129,53,8,"F",4,0.958448753462604,0,0,0,0,1
1130,54,8,"M",4,0.958448753462604,0,0,0,0,1
1131,55,8,"M",4,0.958448753462604,0,0,0,0,1
1132,56,8,"F",4,0.958448753462604,0,0,0,0,1
1133,57,8,"M",4,0.958448753462604,0,0,0,0,1
1134,58,8,"F",4,0.958448753462604,0,0,0,0,1
1135,59,8,"F",4,0.958448753462604,0,0,0,0,1
1136,60,8,"M",4,0.958448753462604,0,0,0,0,1
1137,61,8,"F",4,0.958448753462604,0,0,0,0,1
1138,62,8,"F",4,0.958448753462604,0,0,0,0,1
1139,63,8,"M",4,0.958448753462604,0,0,0,0,1
1140,64,8,"F",4,0.958448753462604,0,0,0,0,1
1141,65,8,"F",4,0.958448753462604,0,0,0,0,1
1142,66,8,"M",4,0.958448753462604,0,0,0,0,1
1143,67,8,"F",4,0.958448753462604,0,0,0,0,1
1144,68,8,"F",4,0.958448753462604,0,0,0,0,1
1145,69,8,"F",4,0.958448753462604,0,0,0,0,1
1146,70,8,"M",4,0.958448753462604,0,0,0,0,1
1147,71,8,"M",4,0.958448753462604,0,1,0,0,0
1148,72,8,"M",4,0.958448753462604,0,0,0,0,1
1149,73,8,"M",4,0.958448753462604,0,0,0,0,1
1150,74,8,"M",4,0.958448753462604,0,0,0,0,1
1151,75,8,"M",4,0.958448753462604,0,0,0,0,1
1152,76,8,"F",4,0.958448753462604,0,0,0,0,1
1153,77,8,"F",4,0.958448753462604,0,0,0,0,1
1154,78,8,"F",4,0.958448753462604,0,0,0,0,1
1155,79,8,"F",4,0.958448753462604,0,0,0,0,1
1156,80,8,"F",4,0.958448753462604,0,0,0,0,1
1157,81,8,"M",4,0.958448753462604,0,0,0,0,1
1158,82,8,"M",4,0.958448753462604,0,0,0,0,1
1159,83,8,"M",4,0.958448753462604,0,0,0,0,1
1160,84,8,"M",4,0.958448753462604,0,0,0,0,1
1161,85,8,"F",4,0.958448753462604,0,0,0,0,1
1162,86,8,"M",4,0.958448753462604,0,0,0,0,1
1163,87,8,"F",4,0.958448753462604,0,0,0,0,1
1164,88,8,"M",4,0.958448753462604,0,0,0,0,1
1165,89,8,"F",4,0.958448753462604,0,0,0,0,1
1166,90,8,"M",4,0.958448753462604,0,0,0,0,1
1167,91,8,"M",4,0.958448753462604,0,0,0,0,1
1168,92,8,"M",4,0.958448753462604,0,0,0,0,1
1169,93,8,"F",4,0.958448753462604,0,0,0,0,1
1170,94,8,"F",4,0.958448753462604,0,0,0,0,1
1171,95,8,"F",4,0.958448753462604,0,0,0,0,1
1172,96,8,"F",4,0.958448753462604,0,0,0,0,1
1173,97,8,"F",4,0.958448753462604,0,0,0,0,1
1174,98,8,"M",4,0.958448753462604,0,0,0,0,1
1175,99,8,"M",4,0.958448753462604,0,0,0,0,1
1176,100,8,"F",4,0.958448753462604,0,0,0,0,1
1177,102,8,"F",4,0.958448753462604,0,1,0,0,0
1178,103,8,"M",4,0.958448753462604,0,0,0,0,1
1179,104,9,"M",4,0.958448753462604,0,0,0,0,1
1180,105,9,"M",4,0.958448753462604,0,0,0,0,1
1181,106,9,"M",4,0.958448753462604,0,0,0,0,1
1182,107,9,"F",4,0.958448753462604,0,0,0,0,1
1183,108,9,"F",4,0.958448753462604,0,0,0,0,1
1184,109,9,"M",4,0.958448753462604,0,0,0,0,1
1185,110,9,"M",4,0.958448753462604,0,0,0,0,1
1186,111,9,"M",4,0.958448753462604,0,0,0,0,1
1187,112,9,"F",4,0.958448753462604,0,0,0,0,1
1188,113,9,"M",4,0.958448753462604,0,0,0,0,1
1189,114,9,"M",4,0.958448753462604,0,0,0,0,1
1190,115,9,"F",4,0.958448753462604,0,0,0,0,1
1191,116,9,"F",4,0.958448753462604,0,0,0,0,1
1192,117,9,"M",4,0.958448753462604,0,0,0,0,1
1193,118,9,"F",4,0.958448753462604,0,0,0,0,1
1194,119,9,"M",4,0.958448753462604,0,0,0,0,1
1195,120,9,"F",4,0.958448753462604,0,0,0,0,1
1196,121,9,"F",4,0.958448753462604,0,0,0,0,1
1197,122,9,"M",4,0.958448753462604,0,1,0,0,0
1198,123,9,"M",4,0.958448753462604,0,0,0,0,1
1199,124,9,"F",4,0.958448753462604,0,0,0,0,1
1200,125,9,"F",4,0.958448753462604,0,0,0,0,1
1201,126,9,"F",4,0.958448753462604,0,0,0,0,1
1202,127,9,"M",4,0.958448753462604,0,0,0,0,1
1203,128,9,"F",4,0.958448753462604,0,0,0,0,1
1204,129,9,"F",4,0.958448753462604,0,0,0,0,1
1205,130,9,"M",4,0.958448753462604,0,0,0,0,1
1206,131,9,"M",4,0.958448753462604,0,0,0,0,1
1207,132,9,"F",4,0.958448753462604,0,0,0,0,1
1208,133,9,"F",4,0.958448753462604,0,0,0,0,1
1209,134,9,"F",4,0.958448753462604,0,0,0,0,1
1210,135,9,"F",4,0.958448753462604,0,1,0,0,0
1211,136,9,"M",4,0.958448753462604,0,0,0,0,1
1212,135,9,"M",4,0.958448753462604,0,0,0,0,1
1213,136,9,"M",4,0.958448753462604,0,0,0,0,1
1214,137,9,"F",4,0.958448753462604,0,0,0,0,1
1215,138,9,"M",4,0.958448753462604,0,0,0,0,1
1216,139,9,"F",4,0.958448753462604,0,0,0,0,1
1217,140,9,"F",4,0.958448753462604,0,0,0,0,1
1218,141,9,"F",4,0.958448753462604,0,0,0,0,1
1219,142,9,"F",4,0.958448753462604,0,0,0,0,1
1220,143,9,"F",4,0.958448753462604,0,0,0,0,1
1221,144,9,"M",4,0.958448753462604,0,0,0,0,1
1222,145,9,"F",4,0.958448753462604,0,0,0,0,1
1223,146,9,"F",4,0.958448753462604,0,0,0,0,1
1224,147,9,"F",4,0.958448753462604,0,0,0,0,1
1225,148,9,"F",4,0.958448753462604,0,0,0,0,1
1226,149,9,"M",4,0.958448753462604,0,0,0,0,1
1227,150,9,"F",4,0.958448753462604,0,0,0,0,1
1228,151,9,"F",4,0.958448753462604,0,0,0,0,1
1229,152,9,"M",4,0.958448753462604,0,0,0,0,1
1230,153,9,"F",4,0.958448753462604,0,0,0,0,1
1231,154,9,"F",4,0.958448753462604,0,0,0,0,1
1232,155,9,"F",4,0.958448753462604,0,0,0,0,1
1233,156,9,"M",4,0.958448753462604,0,0,0,0,1
1234,157,9,"F",4,0.958448753462604,0,0,0,0,1
1235,158,9,"F",4,0.958448753462604,0,0,0,0,1
1236,159,9,"M",4,0.958448753462604,0,0,0,0,1
1237,160,9,"M",4,0.958448753462604,0,1,0,0,0
1238,161,9,"M",4,0.958448753462604,0,0,0,0,1
1239,162,9,"M",4,0.958448753462604,0,0,0,0,1
1240,163,9,"M",4,0.958448753462604,0,0,0,0,1
1241,164,9,"M",4,0.958448753462604,0,0,0,0,1
1242,165,9,"F",4,0.958448753462604,0,0,0,0,1
1243,166,9,"F",4,0.958448753462604,0,0,0,0,1
1244,167,9,"M",4,0.958448753462604,0,0,0,0,1
1245,168,9,"M",4,0.958448753462604,0,0,0,0,1
1246,169,9,"M",4,0.958448753462604,0,0,0,0,1
1247,170,9,"F",4,0.958448753462604,0,0,0,0,1
1248,171,9,"M",4,0.958448753462604,0,0,0,0,1
1249,172,9,"F",4,0.958448753462604,0,0,0,0,1
1250,173,9,"F",4,0.958448753462604,0,0,0,0,1
1251,174,9,"M",4,0.958448753462604,0,0,0,0,1
1252,175,9,"M",4,0.958448753462604,0,0,0,0,1
1253,176,9,"F",4,0.958448753462604,0,0,0,0,1
1254,177,9,"F",4,0.958448753462604,0,0,0,0,1
1255,178,9,"F",4,0.958448753462604,0,0,0,0,1
1256,179,9,"F",4,0.958448753462604,0,0,0,0,1
1257,180,9,"M",4,0.958448753462604,0,0,0,0,1
1258,181,9,"M",4,0.958448753462604,0,0,0,0,1
1259,182,9,"F",4,0.958448753462604,0,0,0,0,1
1260,183,9,"M",4,0.958448753462604,0,0,0,0,1
1261,184,9,"F",4,0.958448753462604,0,0,0,0,1
1262,185,9,"M",4,0.958448753462604,0,0,0,0,1
1263,186,9,"M",4,0.958448753462604,0,1,0,0,0
1264,187,9,"F",4,0.958448753462604,0,0,0,0,1
1265,188,9,"M",4,0.958448753462604,0,0,0,0,1
1266,189,9,"F",4,0.958448753462604,0,0,0,0,1
1267,190,9,"M",4,0.958448753462604,0,0,0,0,1
1268,191,9,"M",4,0.958448753462604,0,0,0,0,1
1269,192,9,"M",4,0.958448753462604,0,0,0,0,1
1270,193,9,"M",4,0.958448753462604,0,0,0,0,1
1271,194,9,"M",4,0.958448753462604,0,0,0,0,1
1272,195,10,"M",4,0.958448753462604,0,0,0,0,1
1273,196,10,"M",4,0.958448753462604,0,0,0,0,1
1274,197,10,"M",4,0.958448753462604,0,0,0,0,1
1275,198,10,"F",4,0.958448753462604,0,0,0,0,1
1276,199,10,"F",4,0.958448753462604,0,0,0,0,1
1277,200,10,"M",4,0.958448753462604,0,0,0,0,1
1278,201,10,"M",4,0.958448753462604,0,0,0,0,1
1279,202,10,"M",4,0.958448753462604,0,1,0,0,0
1280,203,10,"M",4,0.958448753462604,0,0,0,0,1
1281,204,10,"F",4,0.958448753462604,0,0,0,0,1
1282,205,10,"F",4,0.958448753462604,0,0,0,0,1
1283,206,10,"F",4,0.958448753462604,0,0,0,0,1
1284,207,10,"F",4,0.958448753462604,0,0,0,0,1
1285,208,10,"M",4,0.958448753462604,0,0,0,0,1
1286,209,10,"F",4,0.958448753462604,0,0,0,0,1
1287,210,10,"F",4,0.958448753462604,0,0,0,0,1
1288,211,10,"M",4,0.958448753462604,0,0,0,0,1
1289,212,10,"F",4,0.958448753462604,0,0,0,0,1
1290,213,10,"M",4,0.958448753462604,0,0,0,0,1
1291,214,10,"M",4,0.958448753462604,0,0,0,0,1
1292,215,10,"M",4,0.958448753462604,0,0,0,0,1
1293,216,10,"F",4,0.958448753462604,0,0,0,0,1
1294,217,10,"M",4,0.958448753462604,0,0,0,0,1
1295,218,10,"M",4,0.958448753462604,0,0,0,0,1
1296,219,10,"M",4,0.958448753462604,0,0,0,0,1
1297,220,10,"M",4,0.958448753462604,0,0,0,0,1
1298,221,10,"F",4,0.958448753462604,0,0,0,0,1
1299,222,10,"F",4,0.958448753462604,0,0,0,0,1
1300,223,10,"M",4,0.958448753462604,0,0,0,0,1
1301,224,10,"F",4,0.958448753462604,0,0,0,0,1
1302,225,10,"F",4,0.958448753462604,0,0,0,0,1
1303,226,10,"F",4,0.958448753462604,0,0,0,0,1
1304,227,10,"M",4,0.958448753462604,0,0,0,0,1
1305,228,10,"F",4,0.958448753462604,0,0,0,0,1
1306,229,10,"F",4,0.958448753462604,0,0,0,0,1
1307,230,10,"F",4,0.958448753462604,0,0,0,0,1
1308,231,10,"F",4,0.958448753462604,0,0,0,0,1
1309,232,10,"M",4,0.958448753462604,0,0,0,0,1
1310,233,10,"F",4,0.958448753462604,0,0,0,0,1
1311,234,10,"F",4,0.958448753462604,0,0,0,0,1
1312,235,10,"F",4,0.958448753462604,0,0,0,0,1
1313,236,10,"M",4,0.958448753462604,0,0,0,0,1
1314,237,10,"M",4,0.958448753462604,0,0,0,0,1
1315,238,10,"M",4,0.958448753462604,0,0,0,0,1
1316,239,10,"F",4,0.958448753462604,0,0,0,0,1
1317,240,10,"F",4,0.958448753462604,0,0,0,0,1
1318,241,10,"M",4,0.958448753462604,0,0,0,0,1
1319,242,10,"M",4,0.958448753462604,0,0,0,0,1
1320,243,10,"M",4,0.958448753462604,0,0,0,0,1
1321,244,10,"M",4,0.958448753462604,0,0,0,0,1
1322,245,10,"M",4,0.958448753462604,0,0,0,0,1
1323,246,10,"F",4,0.958448753462604,0,0,0,0,1
1324,247,10,"M",4,0.958448753462604,0,0,0,0,1
1325,248,10,"F",4,0.958448753462604,0,0,0,0,1
1326,249,10,"M",4,0.958448753462604,0,0,0,0,1
1327,250,10,"M",4,0.958448753462604,0,0,0,0,1
1328,251,10,"M",4,0.958448753462604,0,0,0,0,1
1329,252,10,"F",4,0.958448753462604,0,0,0,0,1
1330,253,10,"M",4,0.958448753462604,0,0,0,0,1
1331,254,10,"M",4,0.958448753462604,0,0,0,0,1
1332,255,10,"M",4,0.958448753462604,0,0,0,0,1
1333,256,10,"F",4,0.958448753462604,0,0,0,0,1
1334,257,10,"M",4,0.958448753462604,0,0,0,0,1
1335,258,10,"F",4,0.958448753462604,0,1,0,0,0
1336,259,10,"M",4,0.958448753462604,0,0,0,0,1
1337,260,10,"M",4,0.958448753462604,0,0,0,0,1
1338,261,10,"M",4,0.958448753462604,0,0,0,0,1
1339,262,10,"F",4,0.958448753462604,0,0,0,0,1
1340,263,10,"F",4,0.958448753462604,0,0,0,0,1
1341,264,10,"M",4,0.958448753462604,0,0,0,0,1
1342,265,10,"M",4,0.958448753462604,0,0,0,0,1
1343,266,10,"M",4,0.958448753462604,0,0,0,0,1
1344,267,10,"F",4,0.958448753462604,0,1,0,0,0
1345,268,10,"M",4,0.958448753462604,0,0,0,0,1
1346,269,10,"F",4,0.958448753462604,0,0,0,0,1
1347,270,10,"F",4,0.958448753462604,0,0,0,0,1
1348,271,10,"M",4,0.958448753462604,0,0,0,0,1
1349,272,10,"M",4,0.958448753462604,0,1,0,0,0
1350,273,10,"M",4,0.958448753462604,0,0,0,0,1
1351,274,10,"F",4,0.958448753462604,0,0,0,0,1
1352,275,11,"M",4,0.958448753462604,0,0,0,0,1
1353,276,11,"F",4,0.958448753462604,0,0,0,0,1
1354,277,11,"M",4,0.958448753462604,0,0,0,0,1
1355,278,11,"M",4,0.958448753462604,0,1,0,0,0
1356,279,11,"M",4,0.958448753462604,0,0,0,0,1
1357,280,11,"M",4,0.958448753462604,0,0,0,0,1
1358,281,11,"M",4,0.958448753462604,0,0,0,0,1
1359,282,11,"M",4,0.958448753462604,0,0,0,0,1
1360,283,11,"M",4,0.958448753462604,0,0,0,0,1
1361,284,11,"F",4,0.958448753462604,0,0,0,0,1
1362,285,11,"F",4,0.958448753462604,0,0,0,0,1
1363,286,11,"M",4,0.958448753462604,0,0,0,0,1
1364,287,11,"M",4,0.958448753462604,0,0,0,0,1
1365,288,11,"M",4,0.958448753462604,0,0,0,0,1
1366,289,11,"F",4,0.958448753462604,0,0,0,0,1
1367,290,11,"F",4,0.958448753462604,0,0,0,0,1
1368,291,11,"F",4,0.958448753462604,0,0,0,0,1
1369,292,11,"M",4,0.958448753462604,0,0,0,0,1
1370,293,11,"F",4,0.958448753462604,0,0,0,0,1
1371,294,11,"M",4,0.958448753462604,0,0,0,0,1
1372,295,11,"M",4,0.958448753462604,0,0,0,0,1
1373,296,11,"F",4,0.958448753462604,0,0,0,0,1
1374,297,12,"F",4,0.958448753462604,0,0,0,0,1
1375,298,12,"M",4,0.958448753462604,0,0,0,0,1
1376,299,12,"M",4,0.958448753462604,0,0,0,0,1
1377,300,12,"M",4,0.958448753462604,0,0,0,0,1
1378,301,12,"F",4,0.958448753462604,0,0,0,0,1
1379,302,12,"F",4,0.958448753462604,0,0,0,0,1
1380,303,12,"M",4,0.958448753462604,0,0,0,0,1
1381,304,12,"M",4,0.958448753462604,0,0,0,0,1
1382,305,12,"M",4,0.958448753462604,0,0,0,0,1
1383,306,12,"F",4,0.958448753462604,0,0,0,0,1
1384,307,12,"M",4,0.958448753462604,0,0,0,0,1
1385,308,12,"M",4,0.958448753462604,0,0,0,0,1
1386,309,12,"M",4,0.958448753462604,0,0,0,0,1
1387,310,12,"M",4,0.958448753462604,0,0,0,0,1
1388,311,12,"M",4,0.958448753462604,0,0,0,0,1
1389,312,12,"M",4,0.958448753462604,0,0,0,0,1
1390,313,12,"F",4,0.958448753462604,0,0,0,0,1
1391,314,12,"F",4,0.958448753462604,0,0,0,0,1
1392,315,12,"F",4,0.958448753462604,0,0,0,0,1
1393,316,12,"F",4,0.958448753462604,0,0,0,0,1
1394,317,12,"F",4,0.958448753462604,0,0,0,0,1
1395,318,12,"M",4,0.958448753462604,0,0,0,0,1
1396,319,12,"M",4,0.958448753462604,0,0,0,0,1
1397,320,12,"M",4,0.958448753462604,0,0,0,0,1
1398,321,12,"M",4,0.958448753462604,0,0,0,0,1
1399,322,12,"F",4,0.958448753462604,0,0,0,0,1
1400,323,12,"F",4,0.958448753462604,0,0,0,0,1
1401,324,12,"M",4,0.958448753462604,0,0,0,0,1
1402,325,12,"M",4,0.958448753462604,0,0,0,0,1
1403,326,12,"F",4,0.958448753462604,0,0,0,0,1
1404,327,12,"F",4,0.958448753462604,0,0,0,0,1
1405,328,12,"F",4,0.958448753462604,0,0,0,0,1
1406,329,12,"M",4,0.958448753462604,0,0,0,0,1
1407,330,12,"F",4,0.958448753462604,0,0,0,0,1
1408,331,12,"F",4,0.958448753462604,0,0,0,0,1
1409,332,12,"M",4,0.958448753462604,0,0,0,0,1
1410,333,12,"M",4,0.958448753462604,0,0,0,0,1
1411,334,13,"M",4,0.958448753462604,0,1,0,0,0
1412,335,13,"F",4,0.958448753462604,0,0,0,0,1
1413,336,13,"M",4,0.958448753462604,0,0,0,0,1
1414,337,13,"F",4,0.958448753462604,0,0,0,0,1
1415,338,13,"M",4,0.958448753462604,0,0,0,0,1
1416,339,13,"M",4,0.958448753462604,0,0,0,0,1
1417,340,14,"M",4,0.958448753462604,0,0,0,0,1
1418,341,14,"M",4,0.958448753462604,0,1,0,0,0
1419,342,14,"M",4,0.958448753462604,0,0,0,0,1
1420,343,14,"M",4,0.958448753462604,0,0,0,0,1
1421,344,14,"F",4,0.958448753462604,0,0,0,0,1
1422,345,15,"M",4,0.958448753462604,0,0,0,0,1
1423,346,15,"F",4,0.958448753462604,0,0,0,0,1
1424,347,15,"F",4,0.958448753462604,0,0,0,0,1
1425,348,15,"M",4,0.958448753462604,0,0,0,0,1
1426,349,16,"F",4,0.958448753462604,0,0,0,0,1
1427,350,16,"M",4,0.958448753462604,0,0,0,0,1
1428,351,16,"M",4,0.958448753462604,0,0,0,0,1
1429,352,16,"F",4,0.958448753462604,0,0,0,0,1
1430,353,16,"M",4,0.958448753462604,0,0,0,0,1
1431,354,16,"M",4,0.958448753462604,0,0,0,0,1
1432,355,17,"F",4,0.958448753462604,0,0,0,0,1
1433,356,17,"F",4,0.958448753462604,0,0,0,0,1
1434,357,17,"M",4,0.958448753462604,0,0,0,0,1
1435,358,17,"F",4,0.958448753462604,0,0,0,0,1
1436,359,17,"M",4,0.958448753462604,0,0,0,0,1
1437,360,17,"M",4,0.958448753462604,0,0,0,0,1
1438,361,17,"F",4,0.958448753462604,0,0,0,0,1
1439,362,18,"F",4,0.958448753462604,0,0,0,0,1
1440,363,18,"M",4,0.958448753462604,0,0,0,0,1
1441,364,18,"M",4,0.958448753462604,0,0,0,0,1
1442,365,18,"M",4,0.958448753462604,0,0,0,0,1
1443,366,18,"F",4,0.958448753462604,0,0,0,0,1
1444,367,18,"F",4,0.958448753462604,0,0,0,0,1
1445,8,7,"M",5,0.92797783933518,0,0,0,0,1
1446,9,7,"M",5,0.92797783933518,0,0,0,0,1
1447,10,7,"F",5,0.92797783933518,0,0,0,0,0
1448,11,7,"M",5,0.92797783933518,0,0,0,0,1
1449,12,7,"M",5,0.92797783933518,0,0,0,0,1
1450,13,7,"M",5,0.92797783933518,0,0,0,0,1
1451,14,7,"M",5,0.92797783933518,0,0,0,0,0
1452,15,7,"F",5,0.92797783933518,0,0,0,0,1
1453,16,7,"F",5,0.92797783933518,0,0,0,0,1
1454,17,7,"F",5,0.92797783933518,0,0,0,0,1
1455,18,7,"F",5,0.92797783933518,0,0,0,0,1
1456,19,7,"M",5,0.92797783933518,1,0,0,0,0
1457,20,7,"F",5,0.92797783933518,0,0,0,0,1
1458,21,7,"M",5,0.92797783933518,0,0,0,0,1
1459,22,7,"M",5,0.92797783933518,0,0,0,0,1
1460,23,7,"F",5,0.92797783933518,0,0,0,0,1
1461,24,7,"F",5,0.92797783933518,0,0,0,0,1
1462,25,7,"F",5,0.92797783933518,1,0,0,0,0
1463,26,7,"F",5,0.92797783933518,0,0,0,0,1
1464,27,7,"M",5,0.92797783933518,0,0,0,0,1
1465,28,7,"M",5,0.92797783933518,0,0,0,0,1
1466,29,7,"F",5,0.92797783933518,0,0,0,0,1
1467,30,7,"F",5,0.92797783933518,0,0,0,0,1
1468,31,7,"F",5,0.92797783933518,0,0,0,0,1
1469,32,7,"F",5,0.92797783933518,0,0,0,0,1
1470,33,7,"M",5,0.92797783933518,0,0,0,0,1
1471,34,7,"F",5,0.92797783933518,0,0,0,0,1
1472,35,8,"F",5,0.92797783933518,0,0,0,0,1
1473,36,8,"M",5,0.92797783933518,0,0,0,0,0
1474,37,8,"M",5,0.92797783933518,0,0,0,0,1
1475,38,8,"M",5,0.92797783933518,0,0,0,0,1
1476,39,8,"M",5,0.92797783933518,0,0,0,0,1
1477,40,8,"F",5,0.92797783933518,1,0,0,0,0
1478,41,8,"F",5,0.92797783933518,0,0,0,0,1
1479,42,8,"F",5,0.92797783933518,1,0,0,0,0
1480,43,8,"M",5,0.92797783933518,0,0,0,0,1
1481,44,8,"M",5,0.92797783933518,0,0,0,0,1
1482,45,8,"M",5,0.92797783933518,0,0,0,0,1
1483,46,8,"F",5,0.92797783933518,1,0,0,0,0
1484,47,8,"F",5,0.92797783933518,0,0,0,0,1
1485,48,8,"F",5,0.92797783933518,0,0,0,0,1
1486,49,8,"F",5,0.92797783933518,1,0,0,0,0
1487,50,8,"M",5,0.92797783933518,0,0,0,0,1
1488,51,8,"F",5,0.92797783933518,0,0,0,0,1
1489,52,8,"F",5,0.92797783933518,0,0,0,0,0
1490,53,8,"F",5,0.92797783933518,0,0,0,0,1
1491,54,8,"M",5,0.92797783933518,0,0,0,0,1
1492,55,8,"M",5,0.92797783933518,0,0,0,0,1
1493,56,8,"F",5,0.92797783933518,0,0,0,0,1
1494,57,8,"M",5,0.92797783933518,0,0,0,0,1
1495,58,8,"F",5,0.92797783933518,0,0,0,0,1
1496,59,8,"F",5,0.92797783933518,0,0,0,0,1
1497,60,8,"M",5,0.92797783933518,0,0,0,0,1
1498,61,8,"F",5,0.92797783933518,0,0,0,0,1
1499,62,8,"F",5,0.92797783933518,1,0,0,0,0
1500,63,8,"M",5,0.92797783933518,0,0,0,0,1
1501,64,8,"F",5,0.92797783933518,0,0,0,0,1
1502,65,8,"F",5,0.92797783933518,0,0,0,0,1
1503,66,8,"M",5,0.92797783933518,0,0,0,0,1
1504,67,8,"F",5,0.92797783933518,0,0,0,0,1
1505,68,8,"F",5,0.92797783933518,0,0,0,0,1
1506,69,8,"F",5,0.92797783933518,0,0,0,0,1
1507,70,8,"M",5,0.92797783933518,0,0,0,0,1
1508,71,8,"M",5,0.92797783933518,0,0,0,0,1
1509,72,8,"M",5,0.92797783933518,0,0,0,0,1
1510,73,8,"M",5,0.92797783933518,1,0,0,0,0
1511,74,8,"M",5,0.92797783933518,0,0,0,0,1
1512,75,8,"M",5,0.92797783933518,0,0,0,0,1
1513,76,8,"F",5,0.92797783933518,0,0,0,0,1
1514,77,8,"F",5,0.92797783933518,0,0,0,0,1
1515,78,8,"F",5,0.92797783933518,1,0,0,0,0
1516,79,8,"F",5,0.92797783933518,1,0,0,0,0
1517,80,8,"F",5,0.92797783933518,0,0,0,0,1
1518,81,8,"M",5,0.92797783933518,0,0,0,0,0
1519,82,8,"M",5,0.92797783933518,1,0,0,0,0
1520,83,8,"M",5,0.92797783933518,0,0,0,0,1
1521,84,8,"M",5,0.92797783933518,0,0,0,0,1
1522,85,8,"F",5,0.92797783933518,0,0,0,0,1
1523,86,8,"M",5,0.92797783933518,0,0,0,0,1
1524,87,8,"F",5,0.92797783933518,0,0,0,0,1
1525,88,8,"M",5,0.92797783933518,0,0,0,0,1
1526,89,8,"F",5,0.92797783933518,0,0,0,0,1
1527,90,8,"M",5,0.92797783933518,0,0,0,0,1
1528,91,8,"M",5,0.92797783933518,0,0,0,0,1
1529,92,8,"M",5,0.92797783933518,0,0,0,0,1
1530,93,8,"F",5,0.92797783933518,0,0,0,0,1
1531,94,8,"F",5,0.92797783933518,0,0,0,0,1
1532,95,8,"F",5,0.92797783933518,0,0,0,0,1
1533,96,8,"F",5,0.92797783933518,0,0,0,0,1
1534,97,8,"F",5,0.92797783933518,0,0,0,0,1
1535,98,8,"M",5,0.92797783933518,0,0,0,0,1
1536,99,8,"M",5,0.92797783933518,0,0,0,0,1
1537,100,8,"F",5,0.92797783933518,0,0,0,0,1
1538,102,8,"F",5,0.92797783933518,0,0,0,0,1
1539,103,8,"M",5,0.92797783933518,0,0,0,0,1
1540,104,9,"M",5,0.92797783933518,0,0,0,0,1
1541,105,9,"M",5,0.92797783933518,0,0,0,0,1
1542,106,9,"M",5,0.92797783933518,0,0,0,0,1
1543,107,9,"F",5,0.92797783933518,0,0,0,0,1
1544,108,9,"F",5,0.92797783933518,0,0,0,0,1
1545,109,9,"M",5,0.92797783933518,0,0,0,0,1
1546,110,9,"M",5,0.92797783933518,0,0,0,0,1
1547,111,9,"M",5,0.92797783933518,1,0,0,0,0
1548,112,9,"F",5,0.92797783933518,0,0,0,0,1
1549,113,9,"M",5,0.92797783933518,0,0,0,0,1
1550,114,9,"M",5,0.92797783933518,0,0,0,0,1
1551,115,9,"F",5,0.92797783933518,0,0,0,0,1
1552,116,9,"F",5,0.92797783933518,0,0,0,0,1
1553,117,9,"M",5,0.92797783933518,0,0,0,0,1
1554,118,9,"F",5,0.92797783933518,0,0,0,0,1
1555,119,9,"M",5,0.92797783933518,0,0,0,0,1
1556,120,9,"F",5,0.92797783933518,0,0,0,0,1
1557,121,9,"F",5,0.92797783933518,0,0,0,0,1
1558,122,9,"M",5,0.92797783933518,0,0,0,0,1
1559,123,9,"M",5,0.92797783933518,0,0,0,0,1
1560,124,9,"F",5,0.92797783933518,0,0,0,0,1
1561,125,9,"F",5,0.92797783933518,0,0,0,0,1
1562,126,9,"F",5,0.92797783933518,0,0,0,0,1
1563,127,9,"M",5,0.92797783933518,0,0,0,0,1
1564,128,9,"F",5,0.92797783933518,0,0,0,0,1
1565,129,9,"F",5,0.92797783933518,0,0,0,0,1
1566,130,9,"M",5,0.92797783933518,0,0,0,0,1
1567,131,9,"M",5,0.92797783933518,0,0,0,0,1
1568,132,9,"F",5,0.92797783933518,0,0,0,0,1
1569,133,9,"F",5,0.92797783933518,0,0,0,0,1
1570,134,9,"F",5,0.92797783933518,0,0,0,0,1
1571,135,9,"F",5,0.92797783933518,0,0,0,0,1
1572,136,9,"M",5,0.92797783933518,0,0,0,0,1
1573,135,9,"M",5,0.92797783933518,0,0,0,1,0
1574,136,9,"M",5,0.92797783933518,0,0,0,0,1
1575,137,9,"F",5,0.92797783933518,0,0,0,0,1
1576,138,9,"M",5,0.92797783933518,0,0,0,0,1
1577,139,9,"F",5,0.92797783933518,0,0,0,0,1
1578,140,9,"F",5,0.92797783933518,0,0,0,0,1
1579,141,9,"F",5,0.92797783933518,0,0,0,0,1
1580,142,9,"F",5,0.92797783933518,0,0,0,0,1
1581,143,9,"F",5,0.92797783933518,0,0,0,0,1
1582,144,9,"M",5,0.92797783933518,0,0,0,0,1
1583,145,9,"F",5,0.92797783933518,0,0,0,0,1
1584,146,9,"F",5,0.92797783933518,0,0,0,0,1
1585,147,9,"F",5,0.92797783933518,0,0,0,0,1
1586,148,9,"F",5,0.92797783933518,0,0,0,0,1
1587,149,9,"M",5,0.92797783933518,0,0,0,0,1
1588,150,9,"F",5,0.92797783933518,0,0,0,0,1
1589,151,9,"F",5,0.92797783933518,0,0,0,0,1
1590,152,9,"M",5,0.92797783933518,0,0,0,0,1
1591,153,9,"F",5,0.92797783933518,0,0,0,0,1
1592,154,9,"F",5,0.92797783933518,0,0,0,0,1
1593,155,9,"F",5,0.92797783933518,0,0,0,0,1
1594,156,9,"M",5,0.92797783933518,0,0,0,0,1
1595,157,9,"F",5,0.92797783933518,0,0,0,0,1
1596,158,9,"F",5,0.92797783933518,0,0,0,0,1
1597,159,9,"M",5,0.92797783933518,0,0,0,0,1
1598,160,9,"M",5,0.92797783933518,0,0,0,0,1
1599,161,9,"M",5,0.92797783933518,0,0,0,0,1
1600,162,9,"M",5,0.92797783933518,0,0,0,0,1
1601,163,9,"M",5,0.92797783933518,0,0,0,0,1
1602,164,9,"M",5,0.92797783933518,0,0,0,0,1
1603,165,9,"F",5,0.92797783933518,0,0,0,0,1
1604,166,9,"F",5,0.92797783933518,0,0,0,0,1
1605,167,9,"M",5,0.92797783933518,0,0,0,0,1
1606,168,9,"M",5,0.92797783933518,0,0,0,0,1
1607,169,9,"M",5,0.92797783933518,0,0,0,0,1
1608,170,9,"F",5,0.92797783933518,0,0,0,0,1
1609,171,9,"M",5,0.92797783933518,0,0,0,0,1
1610,172,9,"F",5,0.92797783933518,0,0,0,0,1
1611,173,9,"F",5,0.92797783933518,0,0,0,0,1
1612,174,9,"M",5,0.92797783933518,0,0,0,0,1
1613,175,9,"M",5,0.92797783933518,0,0,0,0,1
1614,176,9,"F",5,0.92797783933518,0,0,0,0,1
1615,177,9,"F",5,0.92797783933518,0,0,0,0,1
1616,178,9,"F",5,0.92797783933518,0,0,0,0,1
1617,179,9,"F",5,0.92797783933518,0,0,0,0,1
1618,180,9,"M",5,0.92797783933518,0,0,0,0,1
1619,181,9,"M",5,0.92797783933518,0,0,0,0,1
1620,182,9,"F",5,0.92797783933518,0,0,0,0,1
1621,183,9,"M",5,0.92797783933518,0,0,0,0,1
1622,184,9,"F",5,0.92797783933518,0,0,0,0,1
1623,185,9,"M",5,0.92797783933518,0,0,0,0,1
1624,186,9,"M",5,0.92797783933518,0,0,0,0,1
1625,187,9,"F",5,0.92797783933518,0,0,0,0,1
1626,188,9,"M",5,0.92797783933518,0,0,0,0,1
1627,189,9,"F",5,0.92797783933518,0,0,0,0,1
1628,190,9,"M",5,0.92797783933518,1,0,0,0,0
1629,191,9,"M",5,0.92797783933518,0,0,0,0,1
1630,192,9,"M",5,0.92797783933518,0,0,0,0,1
1631,193,9,"M",5,0.92797783933518,0,0,0,0,1
1632,194,9,"M",5,0.92797783933518,0,0,0,0,1
1633,195,10,"M",5,0.92797783933518,0,0,0,0,1
1634,196,10,"M",5,0.92797783933518,0,0,0,0,1
1635,197,10,"M",5,0.92797783933518,0,0,0,0,1
1636,198,10,"F",5,0.92797783933518,0,0,0,0,1
1637,199,10,"F",5,0.92797783933518,0,0,0,0,1
1638,200,10,"M",5,0.92797783933518,0,0,0,0,1
1639,201,10,"M",5,0.92797783933518,0,0,0,0,1
1640,202,10,"M",5,0.92797783933518,0,0,0,0,1
1641,203,10,"M",5,0.92797783933518,0,0,0,0,1
1642,204,10,"F",5,0.92797783933518,0,0,0,0,1
1643,205,10,"F",5,0.92797783933518,0,0,0,0,1
1644,206,10,"F",5,0.92797783933518,0,0,0,1,0
1645,207,10,"F",5,0.92797783933518,1,0,0,0,0
1646,208,10,"M",5,0.92797783933518,0,0,0,0,1
1647,209,10,"F",5,0.92797783933518,0,0,0,0,1
1648,210,10,"F",5,0.92797783933518,0,0,0,0,1
1649,211,10,"M",5,0.92797783933518,0,0,0,0,1
1650,212,10,"F",5,0.92797783933518,0,0,0,0,1
1651,213,10,"M",5,0.92797783933518,0,0,0,0,1
1652,214,10,"M",5,0.92797783933518,0,0,0,0,1
1653,215,10,"M",5,0.92797783933518,0,0,0,0,1
1654,216,10,"F",5,0.92797783933518,0,0,0,0,1
1655,217,10,"M",5,0.92797783933518,0,0,0,0,1
1656,218,10,"M",5,0.92797783933518,0,0,0,0,1
1657,219,10,"M",5,0.92797783933518,0,0,0,0,1
1658,220,10,"M",5,0.92797783933518,0,0,0,0,1
1659,221,10,"F",5,0.92797783933518,0,0,0,0,1
1660,222,10,"F",5,0.92797783933518,0,0,0,0,1
1661,223,10,"M",5,0.92797783933518,0,0,0,0,1
1662,224,10,"F",5,0.92797783933518,0,0,0,0,1
1663,225,10,"F",5,0.92797783933518,0,0,0,0,1
1664,226,10,"F",5,0.92797783933518,0,0,0,0,1
1665,227,10,"M",5,0.92797783933518,0,0,0,0,1
1666,228,10,"F",5,0.92797783933518,0,0,0,0,1
1667,229,10,"F",5,0.92797783933518,0,0,0,1,0
1668,230,10,"F",5,0.92797783933518,0,0,0,0,1
1669,231,10,"F",5,0.92797783933518,0,0,0,0,1
1670,232,10,"M",5,0.92797783933518,0,0,0,0,1
1671,233,10,"F",5,0.92797783933518,0,0,0,0,1
1672,234,10,"F",5,0.92797783933518,0,0,0,0,1
1673,235,10,"F",5,0.92797783933518,0,0,0,0,1
1674,236,10,"M",5,0.92797783933518,0,0,0,0,1
1675,237,10,"M",5,0.92797783933518,0,0,0,0,1
1676,238,10,"M",5,0.92797783933518,0,0,0,0,1
1677,239,10,"F",5,0.92797783933518,0,0,0,0,1
1678,240,10,"F",5,0.92797783933518,0,0,0,0,1
1679,241,10,"M",5,0.92797783933518,0,0,0,0,1
1680,242,10,"M",5,0.92797783933518,0,0,0,0,1
1681,243,10,"M",5,0.92797783933518,0,0,0,0,1
1682,244,10,"M",5,0.92797783933518,0,0,0,0,1
1683,245,10,"M",5,0.92797783933518,0,0,0,0,0
1684,246,10,"F",5,0.92797783933518,0,0,0,0,1
1685,247,10,"M",5,0.92797783933518,0,0,0,0,1
1686,248,10,"F",5,0.92797783933518,0,0,0,0,1
1687,249,10,"M",5,0.92797783933518,0,0,0,0,1
1688,250,10,"M",5,0.92797783933518,0,0,0,0,1
1689,251,10,"M",5,0.92797783933518,0,0,0,0,1
1690,252,10,"F",5,0.92797783933518,0,0,0,0,1
1691,253,10,"M",5,0.92797783933518,0,0,0,0,1
1692,254,10,"M",5,0.92797783933518,0,0,0,0,1
1693,255,10,"M",5,0.92797783933518,0,0,0,0,1
1694,256,10,"F",5,0.92797783933518,0,0,0,0,1
1695,257,10,"M",5,0.92797783933518,0,0,0,0,1
1696,258,10,"F",5,0.92797783933518,0,0,0,0,1
1697,259,10,"M",5,0.92797783933518,0,0,0,0,1
1698,260,10,"M",5,0.92797783933518,0,0,0,0,1
1699,261,10,"M",5,0.92797783933518,0,0,0,0,1
1700,262,10,"F",5,0.92797783933518,0,0,0,0,1
1701,263,10,"F",5,0.92797783933518,0,0,0,0,1
1702,264,10,"M",5,0.92797783933518,0,0,0,0,1
1703,265,10,"M",5,0.92797783933518,0,0,0,0,1
1704,266,10,"M",5,0.92797783933518,0,0,0,0,1
1705,267,10,"F",5,0.92797783933518,0,0,0,0,1
1706,268,10,"M",5,0.92797783933518,0,0,0,0,1
1707,269,10,"F",5,0.92797783933518,0,0,0,0,1
1708,270,10,"F",5,0.92797783933518,0,0,0,0,1
1709,271,10,"M",5,0.92797783933518,0,0,0,0,1
1710,272,10,"M",5,0.92797783933518,0,0,0,0,1
1711,273,10,"M",5,0.92797783933518,0,0,0,0,0
1712,274,10,"F",5,0.92797783933518,0,0,0,0,1
1713,275,11,"M",5,0.92797783933518,0,0,0,0,1
1714,276,11,"F",5,0.92797783933518,0,0,0,0,1
1715,277,11,"M",5,0.92797783933518,0,0,0,0,1
1716,278,11,"M",5,0.92797783933518,0,0,0,0,1
1717,279,11,"M",5,0.92797783933518,0,0,0,0,1
1718,280,11,"M",5,0.92797783933518,0,0,0,0,1
1719,281,11,"M",5,0.92797783933518,0,0,0,0,1
1720,282,11,"M",5,0.92797783933518,0,0,0,0,1
1721,283,11,"M",5,0.92797783933518,0,0,0,0,1
1722,284,11,"F",5,0.92797783933518,0,0,0,0,1
1723,285,11,"F",5,0.92797783933518,0,0,0,0,1
1724,286,11,"M",5,0.92797783933518,0,0,0,0,1
1725,287,11,"M",5,0.92797783933518,0,0,0,0,1
1726,288,11,"M",5,0.92797783933518,0,0,0,0,1
1727,289,11,"F",5,0.92797783933518,0,0,0,0,1
1728,290,11,"F",5,0.92797783933518,0,0,0,0,1
1729,291,11,"F",5,0.92797783933518,0,0,0,0,1
1730,292,11,"M",5,0.92797783933518,0,0,0,0,1
1731,293,11,"F",5,0.92797783933518,0,0,0,0,1
1732,294,11,"M",5,0.92797783933518,0,0,0,0,1
1733,295,11,"M",5,0.92797783933518,0,0,0,0,1
1734,296,11,"F",5,0.92797783933518,0,0,0,0,1
1735,297,12,"F",5,0.92797783933518,0,0,0,0,1
1736,298,12,"M",5,0.92797783933518,0,0,0,0,1
1737,299,12,"M",5,0.92797783933518,0,0,0,0,1
1738,300,12,"M",5,0.92797783933518,0,0,0,0,1
1739,301,12,"F",5,0.92797783933518,0,0,0,0,1
1740,302,12,"F",5,0.92797783933518,0,0,0,0,1
1741,303,12,"M",5,0.92797783933518,0,0,0,0,1
1742,304,12,"M",5,0.92797783933518,0,0,0,0,1
1743,305,12,"M",5,0.92797783933518,0,0,0,1,0
1744,306,12,"F",5,0.92797783933518,0,0,0,0,1
1745,307,12,"M",5,0.92797783933518,0,0,0,0,1
1746,308,12,"M",5,0.92797783933518,0,0,0,0,1
1747,309,12,"M",5,0.92797783933518,0,0,0,0,1
1748,310,12,"M",5,0.92797783933518,0,0,0,0,1
1749,311,12,"M",5,0.92797783933518,0,0,0,0,1
1750,312,12,"M",5,0.92797783933518,0,0,0,0,1
1751,313,12,"F",5,0.92797783933518,0,0,0,0,1
1752,314,12,"F",5,0.92797783933518,0,0,0,0,1
1753,315,12,"F",5,0.92797783933518,0,0,0,0,1
1754,316,12,"F",5,0.92797783933518,0,0,0,0,1
1755,317,12,"F",5,0.92797783933518,0,0,0,0,1
1756,318,12,"M",5,0.92797783933518,0,0,0,0,1
1757,319,12,"M",5,0.92797783933518,0,0,0,0,1
1758,320,12,"M",5,0.92797783933518,0,0,0,0,1
1759,321,12,"M",5,0.92797783933518,0,0,0,0,1
1760,322,12,"F",5,0.92797783933518,0,0,0,0,1
1761,323,12,"F",5,0.92797783933518,0,0,0,0,1
1762,324,12,"M",5,0.92797783933518,0,0,0,0,1
1763,325,12,"M",5,0.92797783933518,0,0,0,0,1
1764,326,12,"F",5,0.92797783933518,0,0,0,0,1
1765,327,12,"F",5,0.92797783933518,0,0,0,0,1
1766,328,12,"F",5,0.92797783933518,0,0,0,0,1
1767,329,12,"M",5,0.92797783933518,0,0,0,0,1
1768,330,12,"F",5,0.92797783933518,1,0,0,0,0
1769,331,12,"F",5,0.92797783933518,0,0,0,0,1
1770,332,12,"M",5,0.92797783933518,0,0,0,0,1
1771,333,12,"M",5,0.92797783933518,0,0,0,0,1
1772,334,13,"M",5,0.92797783933518,0,0,0,0,1
1773,335,13,"F",5,0.92797783933518,0,0,0,0,1
1774,336,13,"M",5,0.92797783933518,0,0,0,0,1
1775,337,13,"F",5,0.92797783933518,0,0,0,0,1
1776,338,13,"M",5,0.92797783933518,0,0,0,0,1
1777,339,13,"M",5,0.92797783933518,0,0,0,0,1
1778,340,14,"M",5,0.92797783933518,0,0,0,0,1
1779,341,14,"M",5,0.92797783933518,0,0,0,0,1
1780,342,14,"M",5,0.92797783933518,0,0,0,0,1
1781,343,14,"M",5,0.92797783933518,0,0,0,0,1
1782,344,14,"F",5,0.92797783933518,0,0,0,0,1
1783,345,15,"M",5,0.92797783933518,0,0,0,0,1
1784,346,15,"F",5,0.92797783933518,0,0,0,0,1
1785,347,15,"F",5,0.92797783933518,0,0,0,0,1
1786,348,15,"M",5,0.92797783933518,0,0,0,0,1
1787,349,16,"F",5,0.92797783933518,0,0,0,0,1
1788,350,16,"M",5,0.92797783933518,0,0,0,0,1
1789,351,16,"M",5,0.92797783933518,0,0,0,0,1
1790,352,16,"F",5,0.92797783933518,0,0,0,0,1
1791,353,16,"M",5,0.92797783933518,0,0,0,0,1
1792,354,16,"M",5,0.92797783933518,0,0,0,0,1
1793,355,17,"F",5,0.92797783933518,0,0,0,0,1
1794,356,17,"F",5,0.92797783933518,0,0,0,0,1
1795,357,17,"M",5,0.92797783933518,0,0,0,0,1
1796,358,17,"F",5,0.92797783933518,0,0,0,0,1
1797,359,17,"M",5,0.92797783933518,0,0,0,0,1
1798,360,17,"M",5,0.92797783933518,0,0,0,0,1
1799,361,17,"F",5,0.92797783933518,0,0,0,0,1
1800,362,18,"F",5,0.92797783933518,0,0,0,0,1
1801,363,18,"M",5,0.92797783933518,0,0,0,0,1
1802,364,18,"M",5,0.92797783933518,0,0,0,0,1
1803,365,18,"M",5,0.92797783933518,0,0,0,0,1
1804,366,18,"F",5,0.92797783933518,0,0,0,0,1
1805,367,18,"F",5,0.92797783933518,0,0,0,0,1
1806,8,7,"M",6,0.988919667590028,0,0,0,0,1
1807,9,7,"M",6,0.988919667590028,0,0,0,1,0
1808,10,7,"F",6,0.988919667590028,0,0,0,0,1
1809,11,7,"M",6,0.988919667590028,0,0,0,0,1
1810,12,7,"M",6,0.988919667590028,0,0,0,0,1
1811,13,7,"M",6,0.988919667590028,0,0,0,0,1
1812,14,7,"M",6,0.988919667590028,0,0,0,0,1
1813,15,7,"F",6,0.988919667590028,0,0,0,0,1
1814,16,7,"F",6,0.988919667590028,0,0,0,0,1
1815,17,7,"F",6,0.988919667590028,0,0,0,0,1
1816,18,7,"F",6,0.988919667590028,0,0,0,0,1
1817,19,7,"M",6,0.988919667590028,0,0,0,0,1
1818,20,7,"F",6,0.988919667590028,0,0,0,0,1
1819,21,7,"M",6,0.988919667590028,0,0,0,0,1
1820,22,7,"M",6,0.988919667590028,0,0,0,0,1
1821,23,7,"F",6,0.988919667590028,0,0,0,0,1
1822,24,7,"F",6,0.988919667590028,0,0,0,0,1
1823,25,7,"F",6,0.988919667590028,0,0,0,0,1
1824,26,7,"F",6,0.988919667590028,0,0,0,0,1
1825,27,7,"M",6,0.988919667590028,0,0,0,0,1
1826,28,7,"M",6,0.988919667590028,0,0,0,0,1
1827,29,7,"F",6,0.988919667590028,0,0,0,0,1
1828,30,7,"F",6,0.988919667590028,0,0,0,0,1
1829,31,7,"F",6,0.988919667590028,0,0,0,0,1
1830,32,7,"F",6,0.988919667590028,0,0,0,0,1
1831,33,7,"M",6,0.988919667590028,0,0,0,0,1
1832,34,7,"F",6,0.988919667590028,0,0,0,0,1
1833,35,8,"F",6,0.988919667590028,0,0,0,0,1
1834,36,8,"M",6,0.988919667590028,0,0,0,0,1
1835,37,8,"M",6,0.988919667590028,0,0,0,0,1
1836,38,8,"M",6,0.988919667590028,0,0,0,0,1
1837,39,8,"M",6,0.988919667590028,0,0,0,0,1
1838,40,8,"F",6,0.988919667590028,0,0,0,0,1
1839,41,8,"F",6,0.988919667590028,0,0,0,0,1
1840,42,8,"F",6,0.988919667590028,0,0,0,0,1
1841,43,8,"M",6,0.988919667590028,0,0,0,0,1
1842,44,8,"M",6,0.988919667590028,0,0,0,0,1
1843,45,8,"M",6,0.988919667590028,0,0,0,0,0
1844,46,8,"F",6,0.988919667590028,0,0,0,0,1
1845,47,8,"F",6,0.988919667590028,0,0,0,0,1
1846,48,8,"F",6,0.988919667590028,0,0,0,0,1
1847,49,8,"F",6,0.988919667590028,0,0,0,0,1
1848,50,8,"M",6,0.988919667590028,0,0,0,0,1
1849,51,8,"F",6,0.988919667590028,0,0,0,0,1
1850,52,8,"F",6,0.988919667590028,0,0,0,0,1
1851,53,8,"F",6,0.988919667590028,0,0,0,0,1
1852,54,8,"M",6,0.988919667590028,0,0,0,0,1
1853,55,8,"M",6,0.988919667590028,0,0,0,0,1
1854,56,8,"F",6,0.988919667590028,0,0,0,0,1
1855,57,8,"M",6,0.988919667590028,0,0,0,0,1
1856,58,8,"F",6,0.988919667590028,0,0,0,0,1
1857,59,8,"F",6,0.988919667590028,0,0,0,0,1
1858,60,8,"M",6,0.988919667590028,0,0,0,0,1
1859,61,8,"F",6,0.988919667590028,0,0,0,0,1
1860,62,8,"F",6,0.988919667590028,0,0,0,0,1
1861,63,8,"M",6,0.988919667590028,0,0,0,0,1
1862,64,8,"F",6,0.988919667590028,0,0,0,0,1
1863,65,8,"F",6,0.988919667590028,0,0,0,0,1
1864,66,8,"M",6,0.988919667590028,0,0,0,0,1
1865,67,8,"F",6,0.988919667590028,0,0,0,0,1
1866,68,8,"F",6,0.988919667590028,0,0,0,0,1
1867,69,8,"F",6,0.988919667590028,0,0,0,0,1
1868,70,8,"M",6,0.988919667590028,0,0,0,0,1
1869,71,8,"M",6,0.988919667590028,0,0,0,0,1
1870,72,8,"M",6,0.988919667590028,0,0,0,0,1
1871,73,8,"M",6,0.988919667590028,0,0,0,0,1
1872,74,8,"M",6,0.988919667590028,0,0,0,0,1
1873,75,8,"M",6,0.988919667590028,0,0,0,0,1
1874,76,8,"F",6,0.988919667590028,0,0,0,0,1
1875,77,8,"F",6,0.988919667590028,0,0,0,0,1
1876,78,8,"F",6,0.988919667590028,0,0,0,0,1
1877,79,8,"F",6,0.988919667590028,0,0,0,0,1
1878,80,8,"F",6,0.988919667590028,0,0,0,0,1
1879,81,8,"M",6,0.988919667590028,0,0,0,0,1
1880,82,8,"M",6,0.988919667590028,0,0,0,0,1
1881,83,8,"M",6,0.988919667590028,0,0,0,0,1
1882,84,8,"M",6,0.988919667590028,0,0,0,0,1
1883,85,8,"F",6,0.988919667590028,0,0,0,0,1
1884,86,8,"M",6,0.988919667590028,0,0,0,0,1
1885,87,8,"F",6,0.988919667590028,0,0,0,0,1
1886,88,8,"M",6,0.988919667590028,0,0,0,0,1
1887,89,8,"F",6,0.988919667590028,0,0,0,0,1
1888,90,8,"M",6,0.988919667590028,0,0,0,0,1
1889,91,8,"M",6,0.988919667590028,0,0,0,0,1
1890,92,8,"M",6,0.988919667590028,0,0,0,0,1
1891,93,8,"F",6,0.988919667590028,0,0,0,0,1
1892,94,8,"F",6,0.988919667590028,0,0,0,0,1
1893,95,8,"F",6,0.988919667590028,0,0,0,0,1
1894,96,8,"F",6,0.988919667590028,0,0,0,0,1
1895,97,8,"F",6,0.988919667590028,0,0,0,0,1
1896,98,8,"M",6,0.988919667590028,0,0,0,0,1
1897,99,8,"M",6,0.988919667590028,0,0,0,0,1
1898,100,8,"F",6,0.988919667590028,0,0,0,0,1
1899,102,8,"F",6,0.988919667590028,0,0,0,0,1
1900,103,8,"M",6,0.988919667590028,0,0,0,0,1
1901,104,9,"M",6,0.988919667590028,0,0,0,0,1
1902,105,9,"M",6,0.988919667590028,0,0,0,0,1
1903,106,9,"M",6,0.988919667590028,0,0,0,0,1
1904,107,9,"F",6,0.988919667590028,0,0,0,0,1
1905,108,9,"F",6,0.988919667590028,0,0,0,0,1
1906,109,9,"M",6,0.988919667590028,0,0,0,0,1
1907,110,9,"M",6,0.988919667590028,0,0,0,0,1
1908,111,9,"M",6,0.988919667590028,0,0,0,0,1
1909,112,9,"F",6,0.988919667590028,0,0,0,0,1
1910,113,9,"M",6,0.988919667590028,0,0,0,0,1
1911,114,9,"M",6,0.988919667590028,0,0,0,0,1
1912,115,9,"F",6,0.988919667590028,0,0,0,0,1
1913,116,9,"F",6,0.988919667590028,0,0,0,0,1
1914,117,9,"M",6,0.988919667590028,0,0,0,0,1
1915,118,9,"F",6,0.988919667590028,0,0,0,0,1
1916,119,9,"M",6,0.988919667590028,0,0,0,0,1
1917,120,9,"F",6,0.988919667590028,0,0,0,0,1
1918,121,9,"F",6,0.988919667590028,0,0,0,0,1
1919,122,9,"M",6,0.988919667590028,0,0,0,0,1
1920,123,9,"M",6,0.988919667590028,0,0,0,0,1
1921,124,9,"F",6,0.988919667590028,0,0,0,0,1
1922,125,9,"F",6,0.988919667590028,0,0,0,0,1
1923,126,9,"F",6,0.988919667590028,0,0,0,0,1
1924,127,9,"M",6,0.988919667590028,0,0,0,0,1
1925,128,9,"F",6,0.988919667590028,0,0,0,0,1
1926,129,9,"F",6,0.988919667590028,0,0,0,0,1
1927,130,9,"M",6,0.988919667590028,0,0,0,0,1
1928,131,9,"M",6,0.988919667590028,0,0,0,0,1
1929,132,9,"F",6,0.988919667590028,0,0,0,0,1
1930,133,9,"F",6,0.988919667590028,0,0,0,0,1
1931,134,9,"F",6,0.988919667590028,0,0,0,0,1
1932,135,9,"F",6,0.988919667590028,0,0,0,0,1
1933,136,9,"M",6,0.988919667590028,0,0,0,0,1
1934,135,9,"M",6,0.988919667590028,0,0,0,0,1
1935,136,9,"M",6,0.988919667590028,0,0,0,0,1
1936,137,9,"F",6,0.988919667590028,0,0,0,0,1
1937,138,9,"M",6,0.988919667590028,0,0,0,0,1
1938,139,9,"F",6,0.988919667590028,0,0,0,0,1
1939,140,9,"F",6,0.988919667590028,0,0,0,0,1
1940,141,9,"F",6,0.988919667590028,0,0,0,0,1
1941,142,9,"F",6,0.988919667590028,0,0,0,0,1
1942,143,9,"F",6,0.988919667590028,0,0,0,0,1
1943,144,9,"M",6,0.988919667590028,0,0,0,0,1
1944,145,9,"F",6,0.988919667590028,0,0,0,0,1
1945,146,9,"F",6,0.988919667590028,0,0,0,0,1
1946,147,9,"F",6,0.988919667590028,0,0,0,0,1
1947,148,9,"F",6,0.988919667590028,0,0,0,0,1
1948,149,9,"M",6,0.988919667590028,0,0,0,0,1
1949,150,9,"F",6,0.988919667590028,0,0,0,0,1
1950,151,9,"F",6,0.988919667590028,0,0,0,0,1
1951,152,9,"M",6,0.988919667590028,0,0,0,0,1
1952,153,9,"F",6,0.988919667590028,0,0,0,0,1
1953,154,9,"F",6,0.988919667590028,0,0,0,0,1
1954,155,9,"F",6,0.988919667590028,0,0,0,0,1
1955,156,9,"M",6,0.988919667590028,0,0,0,0,1
1956,157,9,"F",6,0.988919667590028,0,0,0,0,1
1957,158,9,"F",6,0.988919667590028,0,0,0,0,1
1958,159,9,"M",6,0.988919667590028,0,0,0,0,1
1959,160,9,"M",6,0.988919667590028,0,0,0,0,1
1960,161,9,"M",6,0.988919667590028,0,0,0,0,1
1961,162,9,"M",6,0.988919667590028,0,0,0,0,1
1962,163,9,"M",6,0.988919667590028,0,0,0,0,1
1963,164,9,"M",6,0.988919667590028,0,0,0,0,1
1964,165,9,"F",6,0.988919667590028,0,0,0,0,1
1965,166,9,"F",6,0.988919667590028,0,0,0,0,1
1966,167,9,"M",6,0.988919667590028,0,0,0,0,1
1967,168,9,"M",6,0.988919667590028,0,0,0,0,1
1968,169,9,"M",6,0.988919667590028,0,0,0,0,1
1969,170,9,"F",6,0.988919667590028,0,0,0,0,1
1970,171,9,"M",6,0.988919667590028,0,0,0,0,1
1971,172,9,"F",6,0.988919667590028,0,0,0,0,1
1972,173,9,"F",6,0.988919667590028,0,0,0,0,1
1973,174,9,"M",6,0.988919667590028,0,0,0,0,1
1974,175,9,"M",6,0.988919667590028,0,0,0,0,1
1975,176,9,"F",6,0.988919667590028,0,0,0,0,1
1976,177,9,"F",6,0.988919667590028,0,0,0,0,1
1977,178,9,"F",6,0.988919667590028,0,0,0,0,1
1978,179,9,"F",6,0.988919667590028,0,0,0,0,1
1979,180,9,"M",6,0.988919667590028,0,0,0,0,1
1980,181,9,"M",6,0.988919667590028,0,0,0,0,1
1981,182,9,"F",6,0.988919667590028,0,0,0,0,1
1982,183,9,"M",6,0.988919667590028,0,0,0,0,1
1983,184,9,"F",6,0.988919667590028,0,0,0,0,1
1984,185,9,"M",6,0.988919667590028,0,0,0,0,1
1985,186,9,"M",6,0.988919667590028,0,0,0,0,1
1986,187,9,"F",6,0.988919667590028,0,0,0,0,1
1987,188,9,"M",6,0.988919667590028,0,0,0,0,1
1988,189,9,"F",6,0.988919667590028,0,0,0,0,1
1989,190,9,"M",6,0.988919667590028,0,0,0,0,1
1990,191,9,"M",6,0.988919667590028,0,0,0,0,1
1991,192,9,"M",6,0.988919667590028,0,0,0,0,1
1992,193,9,"M",6,0.988919667590028,0,0,0,0,1
1993,194,9,"M",6,0.988919667590028,0,0,0,0,1
1994,195,10,"M",6,0.988919667590028,0,0,0,0,1
1995,196,10,"M",6,0.988919667590028,0,0,0,0,1
1996,197,10,"M",6,0.988919667590028,0,0,0,0,1
1997,198,10,"F",6,0.988919667590028,0,0,0,0,1
1998,199,10,"F",6,0.988919667590028,0,0,0,0,1
1999,200,10,"M",6,0.988919667590028,0,0,0,0,1
[truncated: 34,101 more rows]
