# Supplementary material for: Sentence contexts and cloze probabilities for Brazilian Portuguese children and adolescents
Source: PLoS One. 2020 Jul 30;15(7):e0236388. doi: 10.1371/journal.pone.0236388 (PMC7392299; doi:10.1371/journal.pone.0236388)
Supplement: S1 File — (R) [file pone.0236388.s003.R]

####################    ROSSI ET AL.    #####################


####  R CODES   #####


library(glmmTMB)
library(effects)


### N = 361 --> Sample size

### Dataset #1: Rossi_sentences.csv 
# Participant: Participant Identification
# Gender: Gender of the participant
# Age: Age of the participant 
# Sentence1: Generation of the expected word in Sentence 1 (1='yes', 0='no')
# Sentence2, ... , Sentence100: Analogous to Sentence1


### Dataset #2: Rossi.csv (original coded dataset)
# Participant: Participant Identification
# Age: Age of the participant
# Gender: Gender of the participant
# Sentence: Sentence Identification
# Cloze_Probability: Cloze probability of the sentence 
# Semantic_Error: Occurrence of a semantic error (1='yes', 0='no')
# Syntactic_Error: Occurrence of a syntactic error (1='yes', 0='no')
# Other_Error: Occurrence of other invalid answer (1='yes', 0='no')
# Idiosyncratic_Answer: Occurrence of an idiosyncratic responses (1='yes', 0='no')
# Expected_Word: Generation of an expected word (or most frequent word) (1='yes', 0='no')

# Dataset #3: Rossi_long.csv (to compare error types), obtained from Dataset #2
aux1 <- Rossi[,c(1:5,6)]; colnames(aux1)[6] <- "Error"
aux2 <- Rossi[,c(1:5,7)]; colnames(aux2)[6] <- "Error"
aux3 <- Rossi[,c(1:5,8)]; colnames(aux3)[6] <- "Error"
Rossi_long <- rbind(aux1, aux2, aux3)
Rossi_long$Type <- rep(1:3, each=36100)
Rossi_long$Type <- as.factor(Rossi_long$Type)
levels(Rossi_long$Type) <- c("Semantic", "Syntactic", "Other")


### Table 1: Individual Cloze sentences analysis: Cloze probabilities and the predictor effect of age on the probability to generate the associated expected word (or most frequent answer)


# For each cloze test, analysis of the predictor effect of age on the probability to generate the associated expected word:
# repeat for each sentence (Sentence1, ..., Sentence100)

m<-glm(Sentence1 ~ Age, data=Rossi_sentences, family=binomial);


### Appendix Table 2 - The predictor effect of cloze probabilities on the generation of idiosyncratic and invalid answers


# Model 1
m1<-glmmTMB(Idiosyncratic_Answer ~ Cloze_Probability + (1|Participant) + (1|Sentence), family=binomial, data=Rossi); summary(m1)

# Model 2:
m2<-glmmTMB(Error ~ Type * Cloze_Probability + (1|Participant) + (1|Sentence), family=binomial, data=Rossi_long); summary(m2)
# Note:
m21<-glmmTMB(Error ~ relevel(Type, "Syntactic") * Cloze_Probability + (1|Sentence), family=binomial, data=Rossi_long); summary(m21)
m22<-glmmTMB(Error ~ relevel(Type, "Other") * Cloze_Probability + (1|Sentence), family=binomial, data=Rossi_long); summary(m22)


### Appendix Table 3 - The predictor effect of age on the generation of expected words, idiosyncratic responses, and errors.


# Model 3:
m3<-glmmTMB(Expected_Word ~ Age + (1|Participant) + (1|Sentence), family="binomial", data=Rossi); summary(m3)

# Model 4:
m4<-glmmTMB(Idiosyncratic_Answer ~ Age + (1|Participant) + (1|Sentence), family="binomial", data=Rossi); summary(m4)


# Model 5:
m5<-glmmTMB(Error ~ Type * Age +(1|Participant) + (1|Sentence), family=binomial, data=Rossi_long); summary(m5)
# Note:
m51<-glmmTMB(Error ~ relevel(Type, "Syntactic") * Age + (1|Participant) + (1|Sentence), family=binomial, data=Rossi_long); summary(m51)

m52<-glmmTMB(Error ~ relevel(Type, "Other") * Age + (1|Participant) + (1|Sentence), family=binomial, data=Rossi_long); summary(m52)


### Appendix Table 4 – Differences between children and adolescents on the generation of errors. 

Rossi_long$Group<-ifelse(Rossi_long$Age<12, 0, 1)
Rossi_long$Group<-as.factor(Rossi_long$Group)

# Model 6:
m6<-glmmTMB(Error ~ relevel(Type, "Other") * Group + (1|Participant) + (1|Sentence), family=binomial, data=Rossi_long); summary(m6)

#########################   END   #############################
